# Supplementary material for: Fetal-restricted hematopoietic progenitors arise from hemogenic endothelium in vitelline and umbilical arteries
Source: Nat Cardiovasc Res. 2026 Apr 8;5(4):308–27. doi: 10.1038/s44161-026-00793-8 (PMC13095662; doi:10.1038/s44161-026-00793-8)
Supplement: Supplementary file 3 — Supplementary Tables 1–6. A table inventory is included in the first tab. [file 44161_2026_793_MOESM3_ESM.xlsx]

## Sheet: Table inventory
Supplementary table #	Title	Description
Supplementary table 1	Reagents and Resources	Table summarizing all relevant reagents and resources used in this paper.
Supplementary table 2	Differential gene expression analysis between pre-HSPC 2 and pre-HSPC 1	Differentially expressed gene (DEG) list between pre-HSPC 2 and pre-HSPC 1 in the E10.5 AGM and YS+VU Cdh5-CreERT2::R26tdTomato scRNA-Seq dataset (4-OHT at E8.5). Statistically significant gene expression changes were considered as adjusted p value: <0.05.
Supplementary table 3	Differential gene expression analysis between AGM tdTomato+ pre-HSPCs and YS+VU tdTomato+ pre-HSPCs	Differentially expressed gene (DEG) list between AGM tdTomato+ pre-HSPCs vs YS+VU tdTomato+ pre-HSPCs in the E10.5 Cdh5-CreERT2::R26tdTomato scRNA-Seq dataset (4-OHT at E8.5). Statistically significant gene expression changes were considered as adjusted p value: <0.05.
Supplementary table 4	E11.5 AGM transplantation data	Summary of peripheral blood and bone marrow analysis of adult C57 BL/6 CD45.1 mice transplanted with Cdh5-CreERT2::R26zsGreen and Cdh5-CreERT2::R26tdTomato E11.5 FL, activated with 4-OHT at E8.5 or E10.5.
Supplementary table 5	E14.5 FL primary transplantation data	Summary of peripheral blood and bone marrow analysis of adult C57 BL/6 CD45.1 mice transplanted with Cdh5-CreERT2::R26tdTomato E14.5 FL, activated with 4-OHT at E8.5 or E10.5.
Supplementary table 6	E14.5 FL secondary transplantation data	Summary of peripheral blood and bone marrow analysis of adult C57 BL/6 CD45.1 mice transplanted with BM from E14.5 primary transplant recipients.

## Sheet: Supplementary Table 1
REAGENT or RESOURCE	SOURCE	IDENTIFIER	Dilution
FACS Antibodies
Rat monoclonal anti-Ter119 APC-fire750 (clone TER-119)	BioLegend	Cat#116250; RRID: AB_2819833	1:200
Rat monoclonal anti-CD117 (c-Kit) FITC (clone 2B8)	eBioscience	Ref: 11-1171-85; RRID: AB_465187	1:100
Rat monoclonal anti-CD41 PE-Cy7 (clone eBioMWReg30)	eBioscience	Ref: 25-0411-82; RRID: AB_1234970	1:200
Rat monoclonal anti-CD16/32 APC (clone 93)	BioLegend	Cat#101326; RRID: AB_1953273	1:200
Rat monoclonal anti-CD150 PE-Cy7 (SLAM) (clone TC15-12F12.2)	BioLegend	Cat#115914; RRID: AB_439797	1:400
Armenian hamster monoclonal anti-CD48 APC (clone HM48-1)	BioLegend	Cat#103412; RRID: AB_571997	1:400
Rat monoclonal anti-Ly6A/E (Sca-1) Pacific Blue (clone E13-161.7)	BioLegend	Cat#122520; RRID: AB_2143237	1:100
Rat monoclonal anti-CD117 (c-kit) APC-Cy7 (clone 2B8)	BioLegend	Cat#105826; RRID: AB_1626278	1:600
Rat monoclonal anti-CD45 APC-eFluor 780 (clone 30-F11)	eBioscience	Cat#47-0451-82; RRID: AB_1548781	1:200
Rat monoclonal anti-CD117 (c-kit) PE-Cy7 (clone 2B8)	BioLegend	Cat#105814; RRID: AB_313223	1:100
Rat monoclonal anti-CD135 Brilliant Violet 421 (clone A2F10)	BioLegend	Cat#135313; RRID: AB_2562338	1:200
Rat monoclonal anti-CD127 (IL-7Ra) PE (clone A7R34)	BioLegend	Cat#135009; RRID: AB_1937252	1:200
Rat monoclonal anti-Ter119 PE-Cy5 (clone TER-119)	BioLegend	Cat#116210; RRID: AB_313711	1:400
Armenian hamster monoclonal anti-CD3e PE-Cy5 (clone 145-2C11)	BioLegend	Cat#100310; RRID: AB_312675	1:200
Rat monoclonal anti-F4/80 PE-Cy5 (clone BM8)	BioLegend	Cat#123112; RRID: AB_893482	1:200
Mouse monoclonal anti-NK1.1 PE-Cy5 (clone PK136)	BioLegend	Cat#108716; RRID: AB_493590	1:400
Rat monoclonal anti-Ly6G/Ly6C (Gr1) PE-Cy5 (clone RB6-8C5)	BioLegend	Cat#108410; RRID: AB_313375	1:400
Rat monoclonal anti-CD19 PE-Cy5 (clone 6D5)	BioLegend	Cat#115509; RRID: AB_313644	1:400
Rat monoclonal anti-CD45R/B220 PE-Cy5 (clone RA3-6B2)	BioLegend	Cat#103210; RRID: AB_312995	1:200
Rat monoclonal anti-CD45 PE (clone 30-F11)	BioLegend	Cat#103106; RRID: AB_312971	1:200
Rat monoclonal anti-CD45R/B220 APC (clone RA3-6B2)	BioLegend	Cat#103212; RRID: AB_312997	1:200
Rat monoclonal anti-CD45R/B220 APC-Cy7 (clone RA3-6B2)	BioLegend	Cat#103224; RRID: AB_313007	1:200
Rat monoclonal anti-CD11b PE-Cy7 (clone M1/70)	BioLegend	Cat#101216; RRID: AB_312799	1:200
Rat monoclonal anti-Ly6G/Ly6C (Gr1) APC (clone RB6-8C5)	BioLegend	Cat#108412; RRID: AB_313377	1:200
Mouse monoclonal anti-CD45.2 FITC (clone 104)	BioLegend	Cat#109806; RRID: AB_313443	1:400
Mouse monoclonal anti-CD45.1 PE (clone A20)	BioLegend	Cat#110708; RRID: AB_313497	1:200
Mouse monoclonal anti-CD45.1 BV786 (clone A20)	BioLegend	Cat#110743; RRID: AB_2563379	1:200
Rat monoclonal anti-CD93 (AA4.1) APC (clone AA4.1)	BioLegend	Cat#136510; RRID: AB_2275868	1:200
Rat monoclonal anti-F4/80 APC (clone BM8)	BioLegend	Cat#123116; RRID: AB_893481	1:200
Rat monoclonal anti-CD4 PE-Cy5 (clone RM4-5)	BioLegend	Cat#100514; RRID: AB_312717	1:200
Rat monoclonal anti-CD8a APC-Cy7 (clone 53-6.7)	BioLegend	Cat#100714; RRID: AB_312753	1:200
Rat monoclonal anti-CD25 PE-Cy7 (clone PC61)	BioLegend	Cat#102016; RRID: AB_312865	1:200
Rat monoclonal anti-CD44 APC (clone IM7)	BioLegend	Cat#103012; RRID: AB_312963	1:400
Mouse monoclonal anti-CD45.2 APC-Cy7 (clone 104)	BioLegend	Cat#109824; RRID: AB_830789	1:100
Rat monoclonal anti-CD31 APC (clone 390)	BioLegend	Cat#102410; RRID: AB_312905	1:200
Rat monoclonal anti-CD117 (c-kit) BV 786 (clone 2B8)	BD Horizon	Cat#564012; RRID: AB_2732005	1:200
Rat monoclonal anti-CD117 (c-kit) APC (clone 2B8)	BioLegend	Cat#105812; RRID: AB_313221	1:200
Rat monoclonal anti-CD117 (c-kit) PE (clone 2B8)	BioLegend	Cat#105807; RRID: AB_313216	1:600
Rat monoclonal anti-CD201 PE (clone 1560)	BD Pharmingen	Cat#566337; AB_2739694	1:100
Rat monoclonal anti-mouse CD16/CD32 antibody (Fc Block), clone 2.4G2	BD Biosciences	Cat# 553142; RRID:AB_394657	1:500
Rat monoclonal Anti-Mouse CD44 BV510 (clone IM7)	BD Biosciences	Cat#563114; RRID: AB_2738011	1:400
Armenian Hamster monoclonal Anti-Mouse CD3e BUV395 (clone 145-2C11)	BD Biosciences	Cat#563565; RRID: AB_2738278	1:100
Rat monoclonal Anti-Mouse CD4 BV786 (clone RM4-5)	BD Biosciences	Cat#563727; RRID: AB_2728707	1:400
Rat monoclonal Anti-Mouse CD8a Pacific Blue (clone 53-6.7)	BioLegend	Cat#100725; RRID: AB_493425	1:300
Rat monoclonal Anti-Mouse CD43 Alexa Fluor 700 (clone S11)	BioLegend	Cat#143213; RRID: AB_2800660	1:200
Human recombinant monoclonal Anti-Mouse CD45 APC Vio770 (clone REA737)	Miltenyi	Cat#130-110-662; RRID: AB_2658231	1:200
Rat monoclonal Anti-Mouse CD25 APC (clone PC61)	BD Biosciences	Cat# 557192; RRID:AB_398623	1:200
Rat monoclonal Anti-Mouse CD4 Pacific Blue (clone RM4-5)	BD Biosciences	Cat# 558107; RRID:AB_397030	1:200
Rat monoclonal Anti-Mouse CD8a PE (clone 53-6.7)	BD Biosciences	Cat# 553033; RRID:AB_394571	1:200
Rat monoclonal Anti-Mouse CD45 BV605 (clone 30-F11)	BioLegend	Cat# 103139; RRID: AB_2562341	1:200
Rat monoclonal Anti-Mouse CD11b FITC (clone M1/70)	BioLegend	Cat#101206; RRID: AB_312789	1:200
Rat monoclonal Anti-Mouse F4/80 AF700 (clone BM8)	BioLegend	Cat#123130; RRID: AB_2293450	1:200
Rat monoclonal Anti-Mouse CD4 BV786 (clone RM4-5)	eBioscience	Cat# 417-0042-82; RRID: AB_2921053	1:200
Rat monoclonal Anti-Mouse CD8a PE-Cy7 (clone 53-6.7)	eBioscience	Cat# 25-0081-82; RRID: AB_469584	1:200
Rat monoclonal Anti-Mouse CD45R/B220 APC (clone RA3-6B2)	BD Biosciences	Cat#553092; RRID: AB_398531	1:200
Rat monoclonal Anti-Mouse F4/80 FITC (clone BM8)	BioLegend	Cat#123108; RRID: AB_893502	1:200
Rat monoclonal Anti-Mouse Ter119 APC-ef780 (clone TER119)	eBioscience	Cat# 47-5921-80; RRID: AB_1548786	1:200
Streptavidin BV785	BioLegend	Cat#405233	1:200
Rat monoclonal Anti-Mouse Sca1 FITC (clone E13-161.7)	BioLegend	Cat# 122506; RRID: AB_756191	1:200
Rat monoclonal Anti-Mouse CD150 PE-Cy7 (clone mShad150)	eBioscience	Cat# 25-1502-82 RRID: AB_10805742	1:200
Armenian Hamster monoclonal Anti-Mouse CD48 APC-Cy7 (clone HM48-1)	BD Biosciences	Cat# 561242; RRID: AB_10644381	1:100
Rat monoclonal Anti-Mouse CD45R/B220 Biotin (clone RA3-6B2)	BD Biosciences	Cat# 553086; RRID: AB_394615	1:200
Armenian Hamster monoclonal Anti-Mouse CD3e Biotin (clone 145-2C11)	BD Biosciences	Cat#553060; RRID: AB_394593	1:200
Rat monoclonal Anti-Mouse F4/80 Biotin (clone BM8)	eBioscience	Cat# 13-4801-85; RRID: AB_466657	1:200
Rat monoclonal Anti-Mouse Gr-1 Biotin (clone RB6-8C5)	BD Biosciences	Cat# 553125; RRID: AB_394641	1:200
Mouse monoclonal Anti-Mouse Nk1.1 Biotin (clone PK136)	Biolegend	Cat# 108704; RRID: AB_313391	1:200
Rat monoclonal Anti-Mouse Csf1r Biotin (clone AFS98)	BioLegend	Cat# 135508; RRID: AB_2085223	1:200
Rat monoclonal Anti-Mouse CD4 Biotin (clone GK1.5)	BD Biosciences	Cat# 553728; RRID: AB_395012	1:200
Rat monoclonal Anti-Mouse CD8a Biotin (clone 53-6.7)	eBioscience	Cat# 13-0081-85; RRID: AB_466346	1:200
Armenian Hamster monoclonal CD11c Biotin (clone N418)	BioLegend	Cat# 117304; RRID: AB_313773	1:200
Rat monoclonal Anti-Mouse Ter119 Biotin (clone TER119)	BD Biosciences	Cat# 553672; RRID: AB_394985	1:200
Whole-mount Immunofluorescence Antibodies
Goat polyclonal anti-m/rCD31/PECAM1	R&D systems	Cat#AF3628	1:100
Rabbit polyclonal anti-GFP	Invitrogen	Cat#A11122; RRID: AB_221569	1:300
Chicken polyclonal anti-GFP	Invitrogen	Cat#A10262; RRID: AB_2534023	1:500
Rat monoclonal anti-mouse CD117 (c-Kit) (clone 2B8)	eBioscience	Cat# 14-1171-82; RRID: AB_467433	1:200
Rabbit polyclonal anti-RFP	Rockland	Cat# 600-401-379;	1:500
Armenian hamster monoclonal anti-mouse CD27 (clone LG-7F9)	eBioscience	Cat#14-0271-82; RRID: AB_467183	1:100
Rabbit anti-mouse/rat/human Runx1, clone EPR3099	Abcam	Cat# ab92336; RRID: AB_2049267	1:400
Donkey polyclonal anti-goat Alexa Fluor Plus 647	Invitrogen	Cat#A32849; RRID: AB_2762840	1:500
Donkey polyclonal anti-rabbit Alexa Fluor Plus 488	Invitrogen	Cat#A32790; RRID: AB_2762833	1:500
Donkey polyclonal anti-rabbit Alexa Fluor Plus 555	Invitrogen	Cat#A32794; RRID: AB_2762834	1:500
Donkey polyclonal anti-rat Alexa Fluor 488	Invitrogen	Cat#21208; RRID: AB_2535794	1:500
Donkey polyclonal anti-rat CF568	Biotium	Cat#20092; RRID: AB_	1:500
Donkey anti-chicken IGY AF488	Invitrogen	Cat#A78948; RRID: AB_2921070	1:500
Goat polyclonal anti-armenian hamster DyLight 649 (clone Poly4055)	BioLegend	Cat#405505; RRID: AB_1575122	1:500
Reagents and Media
7-aminoactinomycin D (7-AAD)	BioLegend	Cat#420404	Live/dead
Hoechst 33258	Hellobio	Cat#HB0786	Live/dead
Benzyl alcohol	Sigma-Aldrich	Cat#305197	Whole-mount immunofluorescence
Benzyl benzoate	Sigma-Aldrich	Cat#68183	Whole-mount immunofluorescence
MEM Alpha Medium	Gibco	Ref: 12000-063	Cell cultures
Sodium bicarbonate	Euroclone	Cat#ECM0980D	Cell cultures
FBS HyClone	Cytiva	Cat#SH30071.03	Cell cultures
Murine IL-7	PeproTech	Cat#217-17	Cell cultures
Murine Flt3-Ligand	PeproTech	Cat#250-31L	Cell cultures
Collagenase I	Merck		Single cell suspensions
4-hydroxytamoxifen (≥98% Z isomer)	Sigma Aldrich	Cat#H6278	In vivo Cre induction
Hot StarTaq Master Mix	QIAGEN	Cat#203445	PCR
Progesterone	Sigma Aldrich	Cat#P0130	In vivo Cre induction
Methocult GF M3434	STEMCELL Technologies	Cat# 03434	CFU-C assay
Deposited Data
Single cell RNA sequencing data of YS+VU and AGM from E10.5 Cdh5-CreERT2::R26tdTomato embryos (4-OHT at E8.5)	This paper	BioProject ID: PRJNA898269
		accession numbers: SRR28006358, SRR28006359, SRR28006360, SRR28006361
Cell Lines
OP9	ATCC	CRL-2749
OP9-Dl1	Gift from Juan Carlos Zúniga-Pflücker	(Schmitt et al, 2004)
Mouse Strains
Cdh5-CreERT2	Gift from R.Adams	(Wang et al, 2010)
R26zsGreen	Gift from M.Iannacone	RRID:IMSR_JAX:007906
R26tdTomato	The Jackson Laboratory	RRID:IMSR_JAX:007909
R26EYFP	The Jackson Laboratory	RRID:IMSR_JAX:006148
Csf1r-iCre	(Deng et al, 2010)	RRID:IMSR_JAX:021024
Csf1rMerCreMer	(Qian et al, 2011)	RRID:IMSR_JAX:019098
B6.SJL-Ptprca Pepcb/BoyJ (B6 CD45.1)	Gift from L. Naldini	RRID:IMSR_JAX:002014
PCR Primers
CreFW: TGATGGACATGTTCAGGGATC	Metabion	(Wang et al., 2010)	Cdh5-CreERT2,Csf1r-iCre genotyping
CreRV: CAGCCACCAGCTTGCATGA	Metabion
zsGreen WT FW: AAGGGAGCTGCAGTGGAGTA	Metabion	(Madisen et al, 2010)	R26zsGreen genotyping
zsGreen WT RV: CCGAAAATCTGTGGGAAGTC	Metabion
zsGreen TG FW: AACCAGAAGTGGCACCTGAC	Metabion
zsGreen TG RV: GGCATTAAAGCAGCGTATCC	Metabion
EYFP WT FW: CTGGCTTCTGAGGACCG	Metabion	(Srinivas et al, 2001)	R26EYFP genotyping
EYFP WT RV: CAGGACAACGCCCACACA	Metabion
EYFP TG FW: AGGGCGAGGAGCTGTTCA	Metabion
EYFP TG RV: TGAAGTCGATGCCCTTCAG	Metabion
tdTomato WT FW: AAGGGAGCTGCAGTGGAGTA	Metabion	(Madisen et al., 2010)	R26tdTomato genotyping
tdTomato WT RV: CCGAAAATCTGTGGGAAGTC	Metabion
tdTomato TG FW: GGCATTAAAGCAGCGTATCC	Metabion
tdTomato TG RV: CTGTTCCTGTACGGCATGG	Metabion
Csf1rMer-RV: TGAACCAGCTCCCTATCTGC	Eurofins	(Qian et al, 2011)	Csf1rMerCreMer genotyping
Csf1rMer-FW: CTTCCAAAGCATGGTCCAGT	Eurofins
Software and Algorithms
Imaris Viewer (v.10.2)	Bitplane	RRID: SCR_027660	Image visualization and analysis
Imaris (v. 9.7.2)	Bitplane	RRID: SCR_007370	Image analysis
Zeiss Zen (v. 2.3 SP1)	Zeiss	https://www.zeiss.com/microscopy/int/products/microscope-software/zen.html	Image analysis
FlowJo (v. 10)	BD	RRID:SCR_008520	Flow cytometry analysis
GraphPad Prism (v. 10.2.1)	GraphPad Software	RRID:SCR_002798	Statistics
Photoshop 2024	Adobe	RRID:SCR_014199	Image analysis
Illustrator 2024	Adobe	RRID:SCR_010279	Figure preparation
Microsoft Excel (v. 16.96 and earlier versions)	Microsoft	RRID:SCR_016137	Statistics
Seurat (v. 4.0)	(Hao et al, 2021)	N/A	scRNA-Seq analysis
SCTransform	(Hafemeister & Satija, 2019)	N/A	scRNA-Seq analysis
R (R-3.2.3 – R-4.2.1)	The R Foundation	https://www.r-project.org	scRNA-Seq analysis
Louvain	(Blondel et al, 2008)	N/A	scRNA-Seq analysis
CellRanger (v 6.1)	10x Genomics	https://support.10xgenomics.com	scRNA-Seq analysis
Clustree (v. 0.4.3)	(Zappia & Oshlack, 2018)	N/A	scRNA-Seq analysis
SingleR (v1.0.1)	(Aran et al, 2019)	N/A	scRNA-Seq analysis
BioRender	BioRender.com	RRID:SCR_018361	Schematics
ImageJ (v.2.3.5-2.9.0)	ImageJ	https://imagej.net/ij/	Image analysis
glmGamPoi	(Ahlmann-Eltze et al, 2021)	https://github.com/const-ae/glmGamPoi	scRNA-Seq analysis
ShinyCell	(Liu et al., 2020)	https://github.com/SGDDNB/ShinyCell	scRNA-Seq analysis
ClusterProfiler (v. 4.8.3)	(Wu et al, 2021)	N/A	scRNA-Seq analysis
References
Ahlmann-Eltze, C., and Huber, W. (2021). glmGamPoi: fitting Gamma-Poisson generalized linear models on single cell count data. Bioinformatics 36, 5701–5702. Aran D, Looney AP, Liu L, Wu E, Fong V, Hsu A, Chak S, Naikawadi RP, Wolters PJ, Abate AR et al (2019) Reference-based analysis of lung single-cell sequencing reveals a transitional profibrotic macrophage. Nat Immunol 20: 163–172 Blondel VD, …

## Sheet: Supplementary Table 2
Differential gene expression analysis between pre-HSPC 2 and pre-HSPC 1
Gene	p_val	avg_log2FC	pct.1	pct.2	p_val_adj
Mctp1	1.82699e-36	-1.26927	0.771	0.971	5.89863e-32
Runx1	8.75748e-35	-1.06852	0.857	0.996	2.82744e-30
H3f3a	1.85184e-31	-0.481685	0.996	1	5.97884e-27
Angpt1	2.96345e-31	-1.15762	0.736	0.946	9.5678e-27
Rpl41	3.38512e-30	0.464764	1	1	1.09292e-25
Slco3a1	2.59357e-29	-0.931712	0.645	0.925	8.37359e-25
Cd34	4.20163e-28	-0.647263	0.866	0.988	1.35654e-23
Rpl3	3.38787e-27	-0.276385	0.996	1	1.09381e-22
Ptpre	5.4817e-27	-0.727726	0.827	0.992	1.76982e-22
Pcdh7	2.21008e-26	-0.877636	0.45	0.829	7.13546e-22
Hmgb2	6.78311e-26	0.59413	0.996	0.996	2.18999e-21
Fut8	1.02089e-25	-0.759164	0.788	0.942	3.29604e-21
Adgrl4	2.07278e-25	-0.746068	0.42	0.8	6.69216e-21
Ninj1	3.41938e-25	-0.574987	0.81	0.95	1.10398e-20
Calcrl	5.10676e-25	-0.796462	0.632	0.892	1.64877e-20
Hp	5.91714e-25	0.604839	0.515	0.079	1.91041e-20
Rps27	7.74828e-25	0.426354	0.996	1	2.50161e-20
Rps4x	9.23652e-25	-0.250898	0.996	1	2.9821e-20
Igf2	4.30782e-24	-0.70325	0.593	0.892	1.39082e-19
Gimap1	8.4524e-24	-0.609816	0.775	0.942	2.72894e-19
Kit	9.42532e-24	-0.6167	0.701	0.908	3.04306e-19
Apoe	1.10985e-23	-0.997914	0.944	0.988	3.58327e-19
Tmem176b	2.31536e-23	-0.744028	0.762	0.933	7.47536e-19
Erg	2.54181e-23	-0.464057	0.351	0.754	8.20648e-19
Rps29	3.46242e-23	0.442363	0.996	1	1.11788e-18
Mecom	5.6991e-23	-1.00705	0.338	0.742	1.84001e-18
Uqcr10	1.00552e-22	0.471678	0.991	0.996	3.24643e-18
H19	2.40607e-22	-0.777607	0.784	0.979	7.76824e-18
Ikzf2	2.88821e-22	-0.792978	0.645	0.917	9.32487e-18
Ifitm2	2.9735e-22	-0.700017	0.97	0.988	9.60025e-18
St3gal1	3.54248e-22	-0.623363	0.576	0.842	1.14373e-17
Vav3	4.66087e-22	-0.670748	0.84	0.983	1.50481e-17
Tpt1	5.72663e-22	-0.266176	0.996	0.996	1.8489e-17
Hmga2	5.89851e-22	-0.653542	0.983	0.992	1.90439e-17
Idh2	6.40508e-22	-0.452013	0.987	0.992	2.06794e-17
Dek	7.09232e-22	0.428189	0.991	0.979	2.28983e-17
Eif3j1	9.5933e-22	0.606877	0.991	0.975	3.09729e-17
Etv6	1.01077e-21	-0.845823	0.965	0.992	3.26336e-17
Afap1l1	1.67243e-21	-0.462987	0.654	0.883	5.3996e-17
C1qb	7.3214e-21	0.259505	0.45	0.071	2.36379e-16
Gimap6	9.28036e-21	-0.617305	0.753	0.933	2.99626e-16
Slc24a3	9.65163e-21	-0.800161	0.749	0.912	3.11613e-16
Pdap1	9.65602e-21	0.320702	0.991	0.996	3.11754e-16
Eef1b2	1.31608e-20	-0.23129	0.996	0.992	4.2491e-16
Atp5k	2.07113e-20	0.520229	0.97	0.971	6.68685e-16
Uqcr11	2.33127e-20	0.459925	0.991	0.988	7.52674e-16
Bcl11a	3.44248e-20	-0.659403	0.775	0.925	1.11144e-15
Hlf	8.20891e-20	-0.514804	0.251	0.654	2.65033e-15
Rack1	1.18397e-19	-0.221444	1	1	3.82258e-15
Ctla2a	1.39436e-19	-0.665543	0.723	0.9	4.50182e-15
Serpinf1	1.50709e-19	-0.406904	0.459	0.817	4.8658e-15
Rps7	1.67051e-19	-0.188743	0.996	0.996	5.39342e-15
Adgrg1	2.00537e-19	-0.543952	0.827	0.95	6.47452e-15
Rps3a1	2.28929e-19	-0.203193	0.996	0.996	7.39122e-15
Rbp1	2.60957e-19	-0.673742	0.563	0.85	8.42527e-15
Myb	3.05883e-19	-0.500243	0.615	0.858	9.87573e-15
Nmt1	3.08605e-19	0.356984	0.952	0.904	9.96361e-15
Stmn1	3.40445e-19	-0.487769	1	1	1.09916e-14
Gm49708	3.79132e-19	-0.431506	0.494	0.842	1.22406e-14
Ldb2	1.21151e-18	-0.489167	0.251	0.662	3.91148e-14
Spns2	1.66736e-18	-0.393151	0.459	0.783	5.38325e-14
Cdv3	1.69913e-18	0.510097	0.996	0.996	5.4858e-14
Rps3	1.85955e-18	-0.216054	0.996	0.996	6.00374e-14
Ndufa5	2.0107e-18	0.411978	0.983	0.933	6.49174e-14
Cycs	2.82821e-18	0.468046	0.983	0.975	9.13116e-14
Cnrip1	6.06063e-18	-0.364496	0.303	0.658	1.95673e-13
Cbfa2t3	6.40106e-18	-0.505066	0.779	0.95	2.06665e-13
Mycn	8.62026e-18	-0.356788	0.273	0.65	2.78314e-13
Atp5j2	1.04899e-17	0.378874	1	0.988	3.38679e-13
Igfbp4	1.39288e-17	-0.510958	0.896	0.988	4.49706e-13
Sptssa	3.90976e-17	-0.406075	0.939	0.929	1.2623e-12
Dlk1	4.06848e-17	-0.661642	0.385	0.725	1.31355e-12
Cd93	4.50909e-17	-0.304644	0.45	0.775	1.45581e-12
Rps2	5.14969e-17	-0.16285	0.996	1	1.66263e-12
Ccl3	6.02297e-17	0.623122	0.571	0.204	1.94458e-12
Ecscr	6.22043e-17	-0.40889	0.416	0.75	2.00833e-12
Rpl31	7.0626e-17	0.275896	1	1	2.28023e-12
Rpl5	7.52194e-17	-0.205379	1	1	2.42853e-12
Il11ra1	7.63157e-17	-0.402681	0.732	0.871	2.46393e-12
Eif2s2	9.81157e-17	0.405557	0.996	0.988	3.16776e-12
Hspe1	1.15091e-16	0.367685	0.996	0.996	3.71582e-12
Ppia	1.76652e-16	-0.21736	1	1	5.7034e-12
Rpl7	1.82234e-16	-0.196149	0.996	0.996	5.88361e-12
Inpp4b	2.19849e-16	-0.321664	0.381	0.708	7.09803e-12
Prkg1	2.35955e-16	-1.1093	0.429	0.692	7.61804e-12
Timm13	2.59253e-16	0.341902	0.983	0.992	8.37026e-12
Cd81	2.71176e-16	-0.365399	0.978	0.992	8.75519e-12
Rpl36al	3.05168e-16	0.292155	0.996	0.992	9.85267e-12
Nfkbia	3.19529e-16	0.722117	0.827	0.604	1.03163e-11
Atp5mpl	3.60961e-16	0.393054	0.983	0.975	1.1654e-11
Snrpg	4.01568e-16	0.371041	0.991	0.988	1.2965e-11
Cx3cr1	4.03922e-16	0.299238	0.489	0.15	1.3041e-11
Odc1	4.28979e-16	0.420894	0.983	0.954	1.385e-11
Rpl9	4.55365e-16	-0.183901	0.996	0.988	1.47019e-11
Vamp5	7.22652e-16	-0.450693	0.814	0.95	2.33315e-11
Hoxa7	7.78067e-16	-0.469264	0.29	0.671	2.51207e-11
Uqcrq	1.03494e-15	0.369319	0.978	0.988	3.34141e-11
Emcn	1.36332e-15	-0.0619015	0.182	0.55	4.40161e-11
Cox17	1.6159e-15	0.45767	0.935	0.85	5.21708e-11
S100a11	2.15752e-15	-0.398823	0.905	0.925	6.96576e-11
Ctsz	2.83285e-15	0.587285	0.918	0.804	9.14614e-11
Cacnb2	3.35693e-15	-0.635051	0.805	0.958	1.08382e-10
Slirp	4.22623e-15	0.365635	0.978	0.879	1.36448e-10
Ikzf1	4.36414e-15	-0.551226	0.81	0.958	1.40901e-10
Rps28	4.64908e-15	0.419682	1	0.992	1.501e-10
Tspan14	5.46505e-15	-0.293339	0.771	0.867	1.76445e-10
Col18a1	6.58562e-15	-0.363831	0.39	0.742	2.12623e-10
Tmem59	6.61335e-15	-0.37101	0.939	0.975	2.13519e-10
Bola2	9.94466e-15	0.393467	0.991	0.958	3.21073e-10
Hoxa9	1.24113e-14	-0.347539	0.377	0.733	4.00712e-10
Rplp1	1.31167e-14	0.200943	1	1	4.23486e-10
Abcc1	1.58548e-14	-0.424354	0.714	0.867	5.11889e-10
Atxn1	1.61384e-14	-0.590466	0.766	0.908	5.21043e-10
Grcc10	1.96599e-14	-0.366521	0.948	0.967	6.34738e-10
Gng11	2.17576e-14	-0.327072	0.623	0.863	7.02465e-10
Tma7	2.18314e-14	0.311939	0.996	0.971	7.04847e-10
Klf2	2.19814e-14	0.691316	0.771	0.542	7.09691e-10
March3	2.25093e-14	-0.684467	0.381	0.683	7.26735e-10
Dock2	2.65741e-14	-0.544967	0.745	0.925	8.57971e-10
Plac8	3.028e-14	0.537227	0.589	0.283	9.77619e-10
Gm2000	3.17619e-14	0.293972	0.991	0.979	1.02546e-09
Metap2	3.19303e-14	0.346723	0.987	0.992	1.0309e-09
Gas7	4.6863e-14	0.183208	0.372	0.083	1.51302e-09
Gimap5	4.86226e-14	-0.327439	0.472	0.746	1.56983e-09
Atp5md	5.30277e-14	0.419582	0.987	0.975	1.71205e-09
Hsp90aa1	5.57137e-14	0.282496	0.996	1	1.79877e-09
Psmb10	6.74774e-14	0.433302	0.892	0.887	2.17857e-09
Ndufs6	6.79198e-14	0.282649	0.974	0.963	2.19286e-09
Rangap1	6.90687e-14	0.321445	0.974	0.9	2.22995e-09
Itga4	7.60564e-14	-0.427408	0.602	0.808	2.45556e-09
Trf	7.62735e-14	-0.324552	0.403	0.679	2.46257e-09
Snrpf	7.95529e-14	0.399577	0.991	0.992	2.56845e-09
Mrpl12	9.23401e-14	0.342564	0.996	0.983	2.98129e-09
Msi2	1.01898e-13	-0.387045	0.935	0.988	3.28987e-09
Shank3	1.15358e-13	-0.27509	0.268	0.596	3.72445e-09
Srp19	1.26728e-13	0.311326	0.987	0.95	4.09154e-09
Rps27rt	1.30881e-13	0.252892	0.887	0.704	4.22563e-09
Tmsb4x	1.50466e-13	0.454562	0.996	0.996	4.85794e-09
Fn1	1.82437e-13	-0.400425	0.45	0.767	5.89016e-09
Neurl3	1.87218e-13	-0.348088	0.411	0.696	6.04452e-09
Tubb2a	2.71653e-13	0.290488	0.723	0.462	8.7706e-09
Ftl1	3.09386e-13	0.306617	0.991	0.996	9.98885e-09
Fgd5	3.51677e-13	-0.375634	0.476	0.733	1.13542e-08
Egln3	3.6282e-13	-0.312873	0.541	0.754	1.1714e-08
Wasf2	3.71416e-13	-0.334918	0.961	0.988	1.19915e-08
Ccdc162	4.14758e-13	0.295725	0.407	0.125	1.33909e-08
Ckb	4.68372e-13	0.835015	0.857	0.637	1.51219e-08
Rpl36	6.04321e-13	0.290134	1	1	1.95111e-08
Inka1	7.80705e-13	-0.369687	0.87	0.942	2.52058e-08
Irf8	9.26041e-13	0.468561	0.623	0.358	2.98982e-08
Lgals9	9.93807e-13	-0.297403	0.437	0.692	3.20861e-08
Rpl17	1.01543e-12	-0.174666	1	0.996	3.27842e-08
Gm16104	1.07517e-12	-0.365836	0.489	0.692	3.4713e-08
Rpl37a	1.09045e-12	0.318325	0.996	0.996	3.52061e-08
Rere	1.1447e-12	-0.322902	0.922	0.979	3.69579e-08
Sin3b	1.43805e-12	-0.295776	0.983	0.983	4.6429e-08
Cdk17	1.82549e-12	-0.334058	0.688	0.829	5.89378e-08
Tpd52	1.84711e-12	0.356174	0.857	0.671	5.96358e-08
Mmd	1.86408e-12	-0.312414	0.571	0.779	6.01838e-08
Irf2	2.09736e-12	-0.354291	0.823	0.904	6.77153e-08
Rpl38	2.13352e-12	0.411253	1	0.996	6.88827e-08
Plxdc1	2.26922e-12	0.220367	0.312	0.058	7.3264e-08
Atp5e	2.62717e-12	0.314808	0.991	0.992	8.48208e-08
Polr2l	2.71586e-12	0.436732	0.939	0.863	8.76842e-08
Slc18a2	2.74522e-12	-0.206352	0.139	0.412	8.86322e-08
Tmem176a	2.8118e-12	-0.358245	0.675	0.821	9.07817e-08
Celf2	2.84913e-12	-0.383904	0.948	0.983	9.19869e-08
Ppp1r13b	2.89646e-12	-0.274905	0.437	0.704	9.35151e-08
Arpc3	4.45747e-12	-0.271531	0.991	0.988	1.43914e-07
Rab38	5.33039e-12	-0.148663	0.117	0.396	1.72097e-07
Pdcd11	5.37525e-12	0.32054	0.896	0.833	1.73545e-07
Ddx18	5.7504e-12	0.365723	0.97	0.975	1.85658e-07
Cebpb	5.79279e-12	-0.354797	0.186	0.442	1.87026e-07
Ak2	6.58424e-12	-0.310556	0.97	0.975	2.12579e-07
Lpl	7.25727e-12	0.289915	0.403	0.133	2.34308e-07
H2afv	7.88519e-12	-0.192798	0.996	0.967	2.54581e-07
Rps21	8.46562e-12	0.411376	1	0.996	2.73321e-07
Gimap9	9.67077e-12	-0.257818	0.442	0.688	3.12231e-07
Lyar	9.86592e-12	0.323356	0.987	0.979	3.18531e-07
Mt1	1.00743e-11	0.395439	0.74	0.462	3.25259e-07
Maf	1.04763e-11	0.231227	0.446	0.162	3.38238e-07
Wdcp	1.09977e-11	0.461505	0.771	0.517	3.55072e-07
Tmem258	1.29917e-11	0.355675	0.957	0.9	4.19449e-07
Stat4	1.47437e-11	-0.266746	0.385	0.662	4.76016e-07
1700034P13Rik	1.50674e-11	0.292973	0.463	0.162	4.86465e-07
Ttpa	1.51675e-11	-0.215584	0.286	0.562	4.89697e-07
Pdcd5	1.52902e-11	0.280887	0.991	0.983	4.93659e-07
Bin2	1.67856e-11	0.496024	0.723	0.525	5.41939e-07
Hspa12b	1.77316e-11	-0.146447	0.091	0.35	5.72482e-07
Zfp711	1.77995e-11	-0.287785	0.489	0.7	5.74676e-07
Zfp608	1.86416e-11	-0.335466	0.874	0.912	6.01862e-07
Slc2a6	2.01215e-11	0.0818755	0.264	0.042	6.49642e-07
Rps5	2.0879e-11	-0.192593	0.991	1	6.74099e-07
Ttc3	2.29028e-11	-0.256371	0.978	0.992	7.3944e-07
Exoc4	2.44752e-11	-0.460479	0.905	0.971	7.90205e-07
tdTomato	2.64284e-11	0.550685	0.909	0.867	8.53266e-07
Hsp90b1	2.80615e-11	0.385954	1	0.992	9.05993e-07
Auts2	3.04239e-11	0.243827	0.771	0.933	9.82265e-07
mt-Cytb	3.04845e-11	-0.453833	0.996	1	9.84224e-07
Dapp1	3.42759e-11	-0.355153	0.784	0.933	1.10663e-06
Milr1	3.89012e-11	0.112756	0.351	0.096	1.25596e-06
Ndufc1	4.04021e-11	0.303624	0.987	0.971	1.30442e-06
Fchsd2	4.41768e-11	-0.526197	0.784	0.917	1.42629e-06
Polr2i	4.55255e-11	0.276077	0.974	0.896	1.46984e-06
Snrpe	5.04096e-11	0.239293	1	0.992	1.62753e-06
Rab11a	5.09816e-11	-0.237307	0.931	0.933	1.64599e-06
St8sia1	5.10263e-11	-0.199836	0.186	0.458	1.64743e-06
Mybbp1a	5.4173e-11	0.337919	0.974	0.963	1.74903e-06
Nolc1	5.77548e-11	0.375473	0.991	0.967	1.86467e-06
Rps19bp1	6.4423e-11	0.282429	0.952	0.871	2.07996e-06
Pou2f2	6.80918e-11	0.360902	0.654	0.438	2.19841e-06
Arpp19	7.08025e-11	0.304712	0.991	0.975	2.28593e-06
Tgfb1	7.19347e-11	-0.350198	0.874	0.988	2.32248e-06
Il15	7.46297e-11	-0.212426	0.277	0.533	2.40949e-06
Sfrp2	8.08768e-11	-0.261848	0.251	0.546	2.61119e-06
Syce2	8.18975e-11	-0.325487	0.892	0.942	2.64414e-06
Mthfd2	8.23829e-11	0.31662	0.857	0.717	2.65982e-06
Orai1	8.29227e-11	-0.328215	0.827	0.925	2.67724e-06
Zfp36l2	8.47066e-11	-0.399536	0.861	0.908	2.73484e-06
Denr	9.94303e-11	0.295628	0.987	0.983	3.21021e-06
Nedd4	1.02603e-10	-0.1649	0.987	0.996	3.31263e-06
Fos	1.04732e-10	0.274291	0.662	0.371	3.38137e-06
Ralgps2	1.07822e-10	-0.360315	0.87	0.908	3.48114e-06
Golm1	1.16279e-10	0.23896	0.619	0.354	3.7542e-06
Dhx15	1.22287e-10	0.2936	0.978	0.95	3.94817e-06
Rpl37	1.24334e-10	0.336541	0.996	0.996	4.01424e-06
Ssbp1	1.30795e-10	0.254896	0.961	0.867	4.22285e-06
Sh3kbp1	1.40597e-10	-0.451481	0.784	0.9	4.53933e-06
Crlf3	1.4587e-10	-0.249048	0.896	0.921	4.70955e-06
Clec12a	1.46435e-10	0.0956655	0.247	0.042	4.7278e-06
Cmss1	1.52221e-10	-0.431263	0.996	1	4.9146e-06
Col1a1	1.53696e-10	-0.0256758	0.043	0.267	4.96223e-06
Lactb	1.53701e-10	0.29426	0.853	0.787	4.9624e-06
Lmo4	1.60919e-10	0.271933	0.887	0.667	5.19543e-06
Kcnq1ot1	1.67891e-10	-0.436889	0.874	0.929	5.42054e-06
Ipcef1	1.71153e-10	0.152791	0.411	0.146	5.52584e-06
Mast4	1.78856e-10	-0.414145	0.645	0.817	5.77453e-06
Tuba1b	1.83328e-10	0.265632	0.991	0.988	5.91892e-06
Col4a1	1.87761e-10	1.02568	0.342	0.696	6.06206e-06
Snhg9	1.94494e-10	0.153662	0.645	0.358	6.27945e-06
Hnrnpab	1.9981e-10	0.262533	0.996	0.992	6.45107e-06
Esam	2.13623e-10	-0.170732	0.234	0.533	6.89705e-06
Ipo11	2.17142e-10	-0.278323	0.948	0.95	7.01065e-06
Hdac9	2.24647e-10	0.301756	0.407	0.146	7.25297e-06
B9d2	2.37943e-10	-0.312709	0.887	0.925	7.68222e-06
Hras	2.53027e-10	0.278564	0.957	0.858	8.16924e-06
Arhgap18	2.94105e-10	-0.279048	0.74	0.879	9.49547e-06
Cd63	2.97753e-10	-0.271701	0.97	0.971	9.61324e-06
Scarf1	3.17542e-10	-0.148003	0.126	0.396	1.02522e-05
Arhgap28	3.39871e-10	-0.259967	0.628	0.812	1.09731e-05
Rps15	3.539e-10	0.138503	1	0.996	1.1426e-05
Dab2	4.02647e-10	0.21735	0.411	0.154	1.29999e-05
Nol7	4.22776e-10	0.2733	0.987	0.971	1.36497e-05
Jund	4.26596e-10	0.296703	0.987	0.896	1.37731e-05
Cybb	4.34866e-10	0.14942	0.199	0.021	1.40401e-05
Snhg3	4.54048e-10	0.355816	0.874	0.762	1.46594e-05
Ncf4	4.59385e-10	0.139836	0.368	0.129	1.48317e-05
Ptprm	4.83822e-10	-0.205031	0.437	0.708	1.56207e-05
Abcb1b	4.93363e-10	0.106608	0.32	0.092	1.59287e-05
Elmo1	4.96752e-10	-0.439634	0.926	0.996	1.60381e-05
Dtnbp1	5.72147e-10	-0.33129	0.939	0.942	1.84723e-05
Abcf1	5.73258e-10	0.239559	0.996	0.979	1.85082e-05
Rasip1	5.83962e-10	-0.161812	0.268	0.55	1.88538e-05
Gse1	6.03254e-10	-0.475025	0.779	0.871	1.94767e-05
Itm2a	6.42518e-10	-0.28313	0.537	0.746	2.07443e-05
Ndufb1-ps	6.99585e-10	0.313656	0.978	0.967	2.25868e-05
Mpl	7.02363e-10	-0.255275	0.398	0.625	2.26765e-05
Ybx1	7.15006e-10	0.29883	0.996	1	2.30847e-05
Nfkbiz	7.80569e-10	0.238592	0.667	0.421	2.52014e-05
Prlr	7.9585e-10	-0.271226	0.095	0.312	2.56948e-05
Dennd5b	8.21451e-10	0.355897	0.814	0.579	2.65214e-05
Lrmda	9.20191e-10	-0.599079	0.784	0.904	2.97093e-05
Calr	9.23493e-10	0.25706	0.991	0.996	2.98159e-05
Skap2	9.41537e-10	-0.293071	0.935	0.946	3.03985e-05
Nrgn	1.02365e-09	-0.313011	0.727	0.863	3.30495e-05
BC035044	1.03128e-09	0.308925	0.641	0.404	3.32959e-05
Tmem238	1.05789e-09	0.174193	0.645	0.362	3.41551e-05
Ppp3ca	1.05828e-09	-0.399037	0.922	0.988	3.41678e-05
Dhdh	1.07365e-09	0.202846	0.372	0.125	3.46639e-05
Cox7a2	1.21625e-09	0.242188	0.991	0.988	3.92678e-05
Cd27	1.49124e-09	-0.211279	0.16	0.404	4.81461e-05
Tubb4b	1.54236e-09	0.32513	0.987	0.963	4.97968e-05
Ccl9	1.5903e-09	-0.367326	0.238	0.475	5.13443e-05
Cpxm1	1.68185e-09	-0.217985	0.251	0.512	5.43002e-05
Selenow	1.73839e-09	-0.276126	0.991	0.975	5.61257e-05
Alox5ap	1.7688e-09	-0.345317	0.81	0.946	5.71074e-05
Cox7a2l	1.86657e-09	-0.302703	0.991	0.992	6.0264e-05
Tab2	1.8782e-09	-0.254949	0.939	0.963	6.06395e-05
Atp5l	1.95427e-09	0.218797	0.991	0.992	6.30955e-05
Dock1	2.00351e-09	-0.298042	0.675	0.812	6.46854e-05
Dnmt3b	2.01723e-09	-0.324021	0.857	0.942	6.51282e-05
Oxct1	2.03381e-09	-0.258065	0.753	0.863	6.56637e-05
Msh2	2.13142e-09	-0.235838	0.866	0.929	6.88149e-05
Dleu2	2.31102e-09	0.386911	0.749	0.554	7.46136e-05
Krt18	2.39126e-09	-0.193524	0.485	0.708	7.72042e-05
Pan3	2.50908e-09	-0.367832	0.9	0.925	8.1008e-05
Basp1	2.57012e-09	-0.113494	0.55	0.792	8.29787e-05
Flt3	3.04188e-09	-0.250053	0.195	0.438	9.82103e-05
Tagln2	3.135e-09	-0.294324	0.983	0.992	0.000101217
Pip4k2a	3.22084e-09	-0.385567	0.892	0.954	0.000103988
Bcl2l11	3.23593e-09	0.330996	0.571	0.325	0.000104475
Eef1a1	3.44636e-09	-0.127137	1	1	0.000111269
Capns1	3.55122e-09	-0.267397	0.957	0.971	0.000114655
Ddx21	3.64606e-09	0.391941	0.965	0.954	0.000117717
Clec5a	3.6979e-09	0.0818612	0.225	0.042	0.00011939
Manf	3.77627e-09	0.324096	0.965	0.925	0.000121921
Tsc22d1	3.79042e-09	-0.46612	0.948	0.938	0.000122378
Mtdh	4.28245e-09	-0.265164	0.991	0.996	0.000138263
Themis2	4.36035e-09	0.0997892	0.329	0.108	0.000140778
Zfp771	4.51762e-09	0.215887	0.866	0.662	0.000145856
Myo18a	4.61141e-09	-0.317786	0.762	0.842	0.000148884
Dnajc8	4.63712e-09	0.222173	0.991	0.983	0.000149714
Meis1	4.64659e-09	-0.283736	0.909	0.967	0.00015002
Prdx2	4.74242e-09	-0.197679	1	0.988	0.000153114
Haghl	5.02557e-09	-0.191744	0.381	0.613	0.000162256
Llph	5.40908e-09	0.263741	0.965	0.967	0.000174637
Bbx	5.66801e-09	-0.357149	0.87	0.917	0.000182998
Atp5o	6.01426e-09	0.235413	0.987	0.983	0.000194177
mt-Nd2	6.19998e-09	-0.442759	0.991	1	0.000200173
Rwdd1	6.46851e-09	0.223158	0.987	0.983	0.000208842
2610307P16Rik	6.83761e-09	-0.126304	0.251	0.542	0.000220759
Tecr	7.54007e-09	-0.224525	0.996	0.988	0.000243439
Wdr43	7.61623e-09	0.306993	0.983	0.996	0.000245897
Ccnd2	7.63849e-09	0.616873	0.965	0.954	0.000246616
Tufm	7.76766e-09	0.196428	0.952	0.879	0.000250787
Sms	7.7694e-09	0.255313	0.983	0.971	0.000250843
Rreb1	8.1255e-09	-0.395275	0.792	0.883	0.00026234
Kdr	8.12831e-09	-0.0145929	0.182	0.421	0.000262431
Zfp704	8.46935e-09	-0.293923	0.788	0.908	0.000273441
Elob	8.71274e-09	0.237114	0.987	0.988	0.000281299
Dse	8.74127e-09	0.152906	0.442	0.204	0.000282221
Rbis	8.93111e-09	0.283058	0.965	0.9	0.00028835
Lum	8.99428e-09	-0.0421718	0.013	0.167	0.000290389
Tuba1c	9.52882e-09	0.249828	0.896	0.829	0.000307648
Rpl35a	9.64921e-09	0.181135	0.996	0.992	0.000311534
Serpinh1	9.65506e-09	0.794045	0.476	0.767	0.000311723
Cs	1.01553e-08	0.213824	0.944	0.858	0.000327873
Relb	1.03714e-08	0.181854	0.506	0.275	0.000334851
Olfr889	1.06822e-08	0.120117	0.251	0.058	0.000344886
Cux1	1.07588e-08	-0.30542	0.831	0.933	0.00034736
Egfl7	1.13977e-08	-0.308887	0.931	0.992	0.000367986
Ctsf	1.14025e-08	-0.123413	0.1	0.312	0.000368141
C1qc	1.18116e-08	0.0754977	0.212	0.038	0.00038135
Tmem9b	1.19622e-08	0.0961319	0.394	0.167	0.000386212
Arhgdia	1.26991e-08	0.215529	0.978	0.992	0.000410003
Maml2	1.33624e-08	-0.319416	0.641	0.804	0.000431418
Arhgap15	1.39738e-08	0.262762	0.554	0.292	0.000451159
Ifitm3	1.40486e-08	-0.578015	0.835	0.95	0.000453575
Arf5	1.41321e-08	-0.240485	0.987	0.983	0.000456268
Nars	1.48883e-08	0.27445	0.978	0.938	0.000480683
Ythdc1	1.51644e-08	0.250832	0.983	0.95	0.000489598
Usp50	1.54572e-08	0.151501	0.688	0.421	0.000499051
Prkch	1.5516e-08	-0.267057	0.481	0.679	0.000500951
Myct1	1.61003e-08	-0.107574	0.087	0.292	0.000519814
F11r	1.67883e-08	-0.187476	0.364	0.596	0.000542027
Cdh5	1.68491e-08	-0.132509	0.177	0.429	0.000543989
Yrdc	1.70649e-08	0.128366	0.797	0.537	0.000550958
Lamp1	1.75207e-08	0.250621	0.97	0.933	0.000565672
Mdk	1.92844e-08	0.228023	0.866	0.963	0.000622617
Cytip	2.01875e-08	0.249854	0.576	0.35	0.000651772
Ifitm1	2.10949e-08	-0.72921	0.857	0.942	0.000681071
Nhp2	2.13526e-08	0.227547	0.991	0.992	0.000689391
Isyna1	2.17852e-08	0.292135	0.957	0.925	0.000703357
Rps27l	2.21162e-08	0.210643	0.987	0.992	0.000714043
Gata2	2.26157e-08	-0.188991	0.299	0.537	0.00073017
Sparc	2.38462e-08	1.40295	0.476	0.767	0.000769899
Tspan4	2.53143e-08	-0.251048	0.848	0.954	0.000817297
Pf4	2.71101e-08	0.13276	0.81	0.588	0.000875277
Snapc5	2.73113e-08	0.190569	0.827	0.633	0.000881772
Smagp	2.74383e-08	-0.308993	0.792	0.887	0.000885873
Aimp1	2.83544e-08	0.220285	0.974	0.967	0.000915451
C1qbp	2.84749e-08	0.197839	0.983	0.988	0.000919339
Pin4	3.08486e-08	0.225723	0.961	0.875	0.000995977
Serf1	3.10604e-08	-0.240959	0.788	0.871	0.00100282
Dok2	3.11622e-08	-0.235716	0.727	0.846	0.0010061
Ccdc60	3.14867e-08	-0.107533	0.039	0.208	0.00101658
Eif1ad	3.14949e-08	0.254329	0.965	0.912	0.00101684
Pecam1	3.261e-08	-0.259877	0.597	0.783	0.00105285
Hgf	3.39067e-08	-0.165288	0.104	0.304	0.00109471
Prdx6	3.48096e-08	-0.241254	0.991	0.988	0.00112386
Ryr2	3.60208e-08	-0.369723	0.182	0.404	0.00116297
Armcx3	3.67969e-08	-0.192707	0.537	0.679	0.00118802
Cirbp	3.70083e-08	-0.191614	0.775	0.867	0.00119485
Cd53	3.71723e-08	0.143507	0.463	0.221	0.00120014
Rapgef5	3.80652e-08	-0.19942	0.472	0.688	0.00122897
Tomm40	4.09728e-08	0.234451	0.987	0.963	0.00132285
Eif5b	4.10617e-08	0.223876	0.996	0.992	0.00132572
Tmco1	4.14024e-08	0.240035	0.913	0.875	0.00133672
Lsm7	4.21605e-08	0.227473	0.978	0.963	0.00136119
Kazn	4.23971e-08	0.243345	0.576	0.321	0.00136883
Hacd4	4.41284e-08	-0.244887	0.537	0.713	0.00142473
Thsd1	4.55792e-08	-0.205353	0.411	0.617	0.00147157
Slc22a3	4.9127e-08	-0.299909	0.424	0.604	0.00158611
Snrnp27	5.15833e-08	0.227913	0.948	0.85	0.00166542
Tnf	5.29967e-08	0.0814958	0.277	0.083	0.00171105
Lrp1	5.3746e-08	0.0989193	0.303	0.1	0.00173524
Cox7c	5.41461e-08	0.27615	0.996	0.988	0.00174816
Ndufs5	5.58028e-08	0.207806	0.978	0.971	0.00180165
Anxa3	5.58274e-08	0.232811	0.727	0.558	0.00180244
Tnfaip3	5.78089e-08	0.0847763	0.303	0.108	0.00186642
Tomm7	5.92997e-08	0.303594	0.978	0.979	0.00191455
Sorl1	6.07462e-08	0.0849981	0.268	0.079	0.00196125
Oaf	6.36252e-08	0.112225	0.424	0.192	0.0020542
Tmem51	6.92988e-08	0.0913901	0.26	0.075	0.00223738
Hspa8	6.93793e-08	0.218966	1	1	0.00223998
Foxp1	7.09625e-08	-0.331846	0.983	0.988	0.00229109
Pop5	7.29236e-08	0.244748	0.948	0.9	0.00235441
Cmah	7.33606e-08	0.147083	0.494	0.254	0.00236852
Nme4	7.56706e-08	-0.246871	0.857	0.942	0.0024431
Mrps30	7.65343e-08	0.184989	0.931	0.792	0.00247099
Tespa1	7.82688e-08	-0.332829	0.372	0.546	0.00252699
Ndufa1	7.94024e-08	0.239671	0.909	0.688	0.00256359
Inpp5b	8.00387e-08	-0.204207	0.532	0.671	0.00258413
Mrpl42	8.72419e-08	0.215385	0.991	0.979	0.00281669
Rplp2	8.7246e-08	0.167423	1	1	0.00281683
Matk	8.88912e-08	-0.116943	0.177	0.412	0.00286994
Cntln	9.02058e-08	-0.1736	0.264	0.521	0.00291239
Smarca5	9.17575e-08	0.216127	0.978	0.988	0.00296248
Tie1	9.5334e-08	-0.195722	0.515	0.721	0.00307795
Parvg	9.88422e-08	0.102918	0.398	0.188	0.00319122
Csrp2	1.00488e-07	-0.0121002	0.866	0.938	0.00324435
mt-Co3	1.00924e-07	-0.431205	1	1	0.00325843
Acta2	1.02768e-07	-0.15662	0.108	0.325	0.00331797
Txnip	1.04553e-07	-0.271125	0.81	0.867	0.00337559
Epn1	1.05685e-07	0.179483	0.944	0.804	0.00341215
Gfi1	1.08263e-07	-0.12132	0.039	0.196	0.00349539
Fth1	1.12835e-07	-0.21688	0.996	0.992	0.003643
Nfe2	1.12989e-07	-0.207212	0.506	0.667	0.00364798
Tek	1.14994e-07	-0.105538	0.247	0.475	0.0037127
Cdkn1c	1.20761e-07	-0.260833	0.476	0.717	0.0038989
Catsperd	1.23342e-07	0.0938862	0.234	0.062	0.00398222
Prkcq	1.24795e-07	-0.228746	0.459	0.65	0.00402914
Inpp5d	1.29211e-07	-0.309695	0.771	0.892	0.0041717
Gpr141	1.33681e-07	0.0547572	0.199	0.042	0.00431603
Serbp1	1.3403e-07	0.137056	0.996	0.996	0.0043273
Smpdl3a	1.37846e-07	-0.123745	0.156	0.358	0.00445051
Lair1	1.4082e-07	0.0849156	0.19	0.038	0.00454651
Aldh2	1.44046e-07	-0.283527	0.905	0.912	0.00465068
C530008M17Rik	1.45119e-07	-0.185387	0.571	0.787	0.00468532
Atp13a2	1.51149e-07	-0.282273	0.883	0.946	0.00488001
Asxl3	1.6022e-07	-0.128759	0.212	0.433	0.00517286
Slc9a9	1.61484e-07	-0.274911	0.411	0.588	0.00521367
Txnl4a	1.63083e-07	0.224206	0.974	0.954	0.00526529
Cd180	1.64622e-07	0.0992159	0.468	0.242	0.00531498
Atp5g1	1.68974e-07	0.201439	0.991	0.996	0.00545548
Adipor2	1.69345e-07	-0.227902	0.771	0.879	0.00546747
Ptk2b	1.71555e-07	-0.321421	0.745	0.883	0.00553882
Pear1	1.74603e-07	-0.149716	0.277	0.496	0.00563722
Rasgrp3	1.83078e-07	-0.190787	0.203	0.417	0.00591085
Tbc1d5	1.87995e-07	-0.347818	0.857	0.933	0.00606961
Rpl21	1.90295e-07	0.112782	1	0.996	0.00614386
Ddx24	1.98011e-07	0.225231	0.974	0.967	0.00639297
Lbh	1.99144e-07	0.0615891	0.316	0.108	0.00642955
Taf10	1.99497e-07	0.257763	0.983	0.971	0.00644095
Tspan6	2.13645e-07	-0.188067	0.597	0.767	0.00689776
Plxdc2	2.15934e-07	-0.311304	0.481	0.642	0.00697164
Phf5a	2.16153e-07	0.185645	0.987	0.988	0.00697873
Hdac1	2.17594e-07	-0.214102	0.974	0.954	0.00702525
Crim1	2.18296e-07	-0.174168	0.424	0.629	0.0070479
Top1	2.23747e-07	0.241946	0.996	0.996	0.00722388
Fxyd5	2.29849e-07	-0.276058	0.831	0.933	0.0074209
Rpl27	2.32431e-07	0.16108	0.996	0.992	0.00750427
Ccdc80	2.35096e-07	-0.172406	0.087	0.262	0.0075903
Gm17494	2.4191e-07	0.182659	0.338	0.15	0.0078103
Atf6	2.53796e-07	0.303918	0.805	0.688	0.00819406
Asap1	2.60836e-07	0.264295	0.883	0.792	0.00842134
Rbms1	2.62375e-07	0.359175	0.857	0.654	0.00847104
Morc3	2.64616e-07	-0.254208	0.788	0.871	0.0085434
Arhgap6	2.66423e-07	-0.200752	0.758	0.829	0.00860174
Wdr46	2.76581e-07	0.189381	0.926	0.838	0.00892971
C1qa	2.77684e-07	0.0370641	0.173	0.029	0.00896532
Atox1	2.80877e-07	0.219513	0.983	0.958	0.0090684
Fli1	2.87217e-07	-0.318037	0.844	0.929	0.00927309
Mipol1	2.88768e-07	-0.227061	0.74	0.775	0.00932318
Gpr65	2.90624e-07	0.147417	0.481	0.258	0.00938308
Sqstm1	2.94375e-07	0.22743	0.892	0.783	0.00950419
Ncoa7	3.08434e-07	-0.218666	0.68	0.754	0.00995811
Hspa5	3.14094e-07	0.260129	0.991	0.992	0.0101408
Ost4	3.24777e-07	0.237307	0.957	0.867	0.0104857
Ly86	3.31381e-07	0.0924758	0.152	0.021	0.010699
Anp32a	3.39225e-07	-0.204215	0.983	0.983	0.0109522
Dis3l2	3.44563e-07	-0.228181	0.641	0.779	0.0111246
Atp6v1f	3.579e-07	-0.217403	0.974	0.988	0.0115552
Tyrobp	3.60047e-07	0.552366	0.797	0.854	0.0116245
D130058E05Rik	3.61549e-07	-0.137796	0.216	0.433	0.011673
Fam181b	3.64217e-07	-0.1726	0.277	0.508	0.0117591
Bex1	3.68363e-07	-0.24321	0.758	0.846	0.011893
Ncl	3.68959e-07	0.327526	0.996	0.996	0.0119122
Ube2s	3.74927e-07	0.250723	0.991	0.996	0.0121049
St13	3.81654e-07	0.212713	0.983	0.988	0.0123221
Mmrn1	3.9521e-07	-0.161679	0.234	0.442	0.0127598
Rsrp1	3.96725e-07	-0.249765	0.84	0.9	0.0128087
Slc25a33	3.99097e-07	0.0967634	0.416	0.212	0.0128853
Hells	4.0947e-07	0.280644	0.978	0.942	0.0132201
Ndufb10	4.11803e-07	0.222847	0.978	0.954	0.0132955
Cacybp	4.21623e-07	0.230548	0.983	0.988	0.0136125
Casp3	4.24146e-07	-0.252601	0.84	0.833	0.013694
S100a10	4.34466e-07	-0.184708	0.961	0.933	0.0140272
Pfkl	4.39537e-07	-0.230039	0.965	0.95	0.0141909
1810026B05Rik	4.48139e-07	-0.162243	0.429	0.646	0.0144686
Prr5	4.57314e-07	0.210579	0.818	0.771	0.0147648
Treml2	4.59741e-07	-0.205414	0.671	0.804	0.0148432
Ctsc	4.66509e-07	0.29156	0.688	0.5	0.0150617
Mrpl54	4.75544e-07	0.195237	0.987	0.967	0.0153534
Mrps5	4.79066e-07	0.224492	0.961	0.912	0.0154671
Hjurp	4.83625e-07	-0.280955	0.714	0.838	0.0156143
Igf1	4.95925e-07	-0.265479	0.329	0.529	0.0160114
Tspan32	4.98684e-07	-0.207864	0.55	0.688	0.0161005
Etv5	5.33896e-07	0.100254	0.268	0.092	0.0172374
Cox8a	5.40029e-07	0.149927	0.996	0.992	0.0174354
Fam104a	5.50036e-07	0.234123	0.978	0.938	0.0177585
Klf6	5.52439e-07	0.255063	0.805	0.617	0.017836
Klhl6	5.82915e-07	-0.253395	0.818	0.908	0.01882
Csf1r	5.91901e-07	0.245319	0.563	0.375	0.0191101
Klf10	6.02775e-07	0.193601	0.671	0.454	0.0194612
Mrps36	6.06085e-07	0.21691	0.944	0.85	0.0195681
Col3a1	6.0785e-07	-0.0208904	0.065	0.242	0.019625
Ube2f	6.15253e-07	0.165491	0.922	0.846	0.0198641
Nagpa	6.71534e-07	0.174801	0.662	0.5	0.0216811
Shmt2	6.79785e-07	0.201846	0.931	0.838	0.0219475
Gm29585	6.89319e-07	0.114599	0.307	0.117	0.0222554
Ttc28	6.96768e-07	-0.107115	0.446	0.658	0.0224958
Cuedc2	7.12896e-07	-0.181097	0.961	0.963	0.0230165
Cd47	7.29928e-07	-0.315016	0.909	0.992	0.0235665
Ndufa3	7.30719e-07	0.237583	0.965	0.925	0.023592
Gcnt2	7.50963e-07	-0.307436	0.697	0.783	0.0242456
Mamdc2	7.56441e-07	-0.188874	0.126	0.308	0.0244224
Maged2	7.5667e-07	-0.151652	0.662	0.804	0.0244298
Rps12	7.85014e-07	0.0975323	1	1	0.025345
Ube2v1	7.93201e-07	0.195331	0.996	0.975	0.0256093
Plvap	8.05061e-07	-0.0778958	0.251	0.475	0.0259922
Ctla2b	8.08235e-07	-0.158798	0.307	0.496	0.0260947
Abi3	8.38567e-07	0.123012	0.567	0.333	0.027074
Fundc2	8.41782e-07	-0.213748	0.935	0.921	0.0271778
Tmbim4	8.45835e-07	-0.196344	0.874	0.896	0.0273086
Gm42418	8.59055e-07	-0.266465	1	1	0.0277354
Mrpl30	8.66443e-07	0.172652	0.987	0.975	0.027974
Ftsj3	8.68849e-07	0.252918	0.926	0.904	0.0280516
Mrps21	8.7031e-07	0.215179	0.983	0.938	0.0280988
Card19	8.91137e-07	-0.199909	0.455	0.613	0.0287712
Lyl1	8.92635e-07	-0.190967	0.554	0.679	0.0288196
Sec61g	8.93885e-07	0.23069	0.987	0.988	0.02886
Lims1	8.98025e-07	-0.319462	0.952	0.975	0.0289936
Dlgap1	9.08103e-07	0.0920676	0.255	0.088	0.029319
Anp32b	9.15784e-07	0.134853	0.996	0.996	0.029567
Cdc34	9.26814e-07	0.165241	0.952	0.917	0.0299231
Nbea	9.38446e-07	-0.237558	0.554	0.704	0.0302987
Atf3	9.38591e-07	0.17453	0.442	0.229	0.0303034
Rogdi	9.43822e-07	0.134383	0.615	0.417	0.0304722
Ankrd10	9.65566e-07	-0.161871	0.9	0.908	0.0311743
Dnmt3a	9.67909e-07	-0.243758	0.879	0.892	0.0312499
Fosb	9.7081e-07	0.0952553	0.567	0.312	0.0313436
Gm26917	9.83131e-07	0.267004	0.892	0.804	0.0317414
Plagl1	9.95202e-07	-0.0756728	0.208	0.45	0.0321311
Rps24	9.96488e-07	-0.106258	1	1	0.0321726
Arl6ip4	1.00192e-06	0.208819	0.952	0.95	0.0323481
Jarid2	1.01906e-06	-0.27988	0.844	0.879	0.0329013
Hpgds	1.02727e-06	0.0956191	0.468	0.254	0.0331664
Pdzk1ip1	1.02882e-06	-0.084865	0.03	0.167	0.0332166
H2afy	1.04204e-06	-0.345563	0.991	0.996	0.0336434
Pde2a	1.04655e-06	-0.110766	0.113	0.296	0.0337889
Mrpl20	1.05806e-06	0.198483	0.983	0.967	0.0341606
Ddit3	1.0637e-06	0.109107	0.597	0.375	0.0343426
Irf5	1.08048e-06	0.108691	0.364	0.179	0.0348844
Rdx	1.08961e-06	0.245697	1	0.992	0.035179
Sec62	1.09307e-06	0.237751	0.991	0.954	0.0352908
Nudt14	1.14005e-06	-0.155372	0.58	0.721	0.0368078
Csnk2a1	1.15478e-06	0.177472	0.983	0.971	0.0372833
Mapkapk2	1.15525e-06	0.217018	0.948	0.925	0.0372984
Nkx2-3	1.18784e-06	-0.195401	0.186	0.388	0.0383507
Eif2ak4	1.19985e-06	-0.206368	0.745	0.796	0.0387384
Romo1	1.2074e-06	0.224513	0.991	0.975	0.038982
Gm15915	1.21141e-06	0.0168615	0.182	0.042	0.0391116
Ccdc112	1.23855e-06	-0.104188	0.225	0.425	0.0399877
Slc9a3r2	1.26872e-06	-0.125377	0.485	0.683	0.0409618
Pknox2	1.30649e-06	0.297418	0.104	0.004	0.0421814
Serpina3g	1.378e-06	-0.267474	0.234	0.412	0.04449
Tifab	1.38224e-06	0.0601946	0.203	0.054	0.0446269
Rrm2	1.39213e-06	0.248412	0.926	0.771	0.0449464
Col4a2	1.43447e-06	0.809338	0.264	0.525	0.0463132
Son	1.44382e-06	0.192995	0.991	0.988	0.046615
Ecsit	1.49472e-06	0.127469	0.792	0.642	0.0482585
Eef1d	1.50125e-06	0.14584	0.991	0.992	0.0484692
Kdelr2	1.50847e-06	-0.120535	0.944	0.904	0.0487025
Cdc42	1.53467e-06	-0.154166	0.991	0.996	0.0495484
Sumo2	1.53727e-06	-0.143651	0.996	0.992	0.0496323
Uri1	1.54713e-06	-0.233244	0.913	0.95	0.0499508

## Sheet: Supplementary Table 3
Differential gene expression analysis between AGM tdTomato+ pre-HSPCs and YS+VU tdTomato+ pre-HSPCs
Gene	p_val	avg_log2FC	pct.1	pct.2	p_val_adj
Hba-x	4.93728e-29	-0.948615	0.027	0.967	1.59405e-24
Rps28	2.36494e-28	-1.20289	0.973	1	7.63545e-24
Rps21	2.36513e-28	-1.31991	1	1	7.63607e-24
Rpl38	2.36513e-28	-1.18908	1	1	7.63607e-24
Rps29	2.36513e-28	-1.15057	1	1	7.63607e-24
Rpl41	2.45287e-28	-0.917609	1	1	7.91935e-24
Rpl39	2.45287e-28	-1.05862	1	1	7.91935e-24
Rpl37	2.54384e-28	-1.0752	1	1	8.21305e-24
Rpl37a	2.63816e-28	-0.998661	1	1	8.51755e-24
Cox7c	3.65889e-28	-1.05294	0.973	1	1.18131e-23
Rpl36	4.54883e-28	-0.869788	1	1	1.46863e-23
Snrpg	5.65215e-28	-1.03871	0.973	1	1.82485e-23
Rpl35	7.02152e-28	-0.819601	0.987	1	2.26697e-23
Tomm7	1.0054e-27	-1.26269	0.933	1	3.24602e-23
Rpl34	1.04392e-27	-0.692311	0.987	1	3.37041e-23
Rps27	1.60667e-27	-1.05098	1	1	5.1873e-23
Atp5k	2.13822e-27	-1.23693	0.947	1	6.90347e-23
Rplp2	4.21531e-27	-0.62432	1	1	1.36095e-22
Rps26	5.2175e-27	-0.845985	1	1	1.68452e-22
Rplp1	6.23059e-27	-0.616971	1	1	2.01161e-22
Polr2l	7.51858e-27	-1.35928	0.667	1	2.42745e-22
Uqcr10	9.5284e-27	-0.955272	0.987	1	3.07634e-22
Ppp1r14b	1.02259e-26	1.66725	1	1	3.30155e-22
Snrpf	1.09741e-26	-1.08144	0.987	1	3.5431e-22
Eif3j1	2.1411e-26	-1.3256	0.96	1	6.91277e-22
Atp5e	4.95656e-26	-0.932761	0.973	1	1.60027e-21
Rpl36al	4.95693e-26	-0.774901	0.987	1	1.60039e-21
Rpl35a	4.95693e-26	-0.622023	0.987	1	1.60039e-21
Atp5md	5.68912e-26	-1.14578	0.933	1	1.83679e-21
Atp5j2	7.52325e-26	-0.903238	0.973	1	2.42896e-21
Rpl31	2.04955e-25	-0.684062	1	1	6.61717e-21
Ndufb1-ps	4.65888e-25	-1.01177	0.933	1	1.50417e-20
Gm10076	7.26623e-25	-0.720264	0.987	1	2.34597e-20
Cox17	8.12507e-25	-1.14965	0.773	1	2.62326e-20
Uqcr11	9.86331e-25	-0.983757	0.973	1	3.18447e-20
Hbb-y	1.42907e-24	-0.963122	0.2	0.978	4.6139e-20
Rpl27	2.00604e-24	-0.58371	0.987	1	6.4767e-20
Rpl36a	6.26844e-24	-0.57206	1	1	2.02383e-19
Ndufa3	2.18319e-23	-0.908197	0.867	1	7.04866e-19
Atp5mpl	2.43489e-23	-0.962481	0.947	1	7.8613e-19
Hspe1	2.43652e-23	-0.810571	1	1	7.86655e-19
Hmgb2	2.68911e-23	-1.06637	1	1	8.68206e-19
Rpl6	3.27462e-23	-0.484351	1	1	1.05724e-18
Ndufa5	2.36895e-22	-0.833016	0.92	1	7.6484e-18
Rps25	2.45182e-22	-0.438919	1	1	7.91593e-18
Rpl22	5.2867e-22	-0.508549	1	1	1.70686e-17
Atp5l	1.36955e-21	-0.663879	0.987	1	4.42172e-17
H19	1.49989e-21	1.83526	1	0.689	4.84253e-17
Rps12	1.76244e-21	-0.461308	1	1	5.69022e-17
Fau	8.39565e-21	-0.482207	1	1	2.71062e-16
Nop10	1.01013e-20	-0.814737	0.947	1	3.26132e-16
Ndufc1	1.25293e-20	-0.783113	0.933	1	4.0452e-16
Cox7b	1.65454e-20	-0.833439	0.973	1	5.34186e-16
Uqcrq	2.11481e-20	-0.807089	0.973	1	6.82788e-16
Hmga2	2.14745e-20	1.14143	0.987	0.989	6.93327e-16
Tpt1	2.24853e-20	0.496649	1	1	7.25961e-16
Mtch1	2.62014e-20	0.933561	0.987	1	8.45937e-16
Slirp	2.82476e-20	-0.773131	0.773	1	9.12002e-16
Gnas	2.96061e-20	0.987372	0.987	1	9.55863e-16
Bola2	3.66253e-20	-0.826134	0.947	1	1.18249e-15
Rps8	4.67402e-20	-0.308537	1	1	1.50905e-15
Rps15a	5.60692e-20	-0.434965	0.987	1	1.81025e-15
Dek	1.36412e-19	-0.70723	0.973	1	4.4042e-15
Fn1	1.54633e-19	1.25959	0.867	0.3	4.99249e-15
Romo1	2.10487e-19	-0.7452	0.973	1	6.79578e-15
Uba52	2.75213e-19	-0.627265	0.987	1	8.88552e-15
Psmb10	3.395e-19	-0.935327	0.747	0.989	1.09611e-14
Cox6c	6.68413e-19	-0.637884	0.987	1	2.15804e-14
Sms	9.78682e-19	-0.697486	0.96	1	3.15977e-14
Sec61g	1.38998e-18	-0.651628	0.973	1	4.48769e-14
Eif2s2	1.70424e-18	-0.758063	0.973	1	5.50231e-14
Hbb-bh1	1.79125e-18	-0.517273	0.04	0.778	5.78324e-14
Mecom	2.51551e-18	1.63807	0.827	0.233	8.12156e-14
Ldb2	3.00051e-18	1.16227	0.76	0.133	9.68744e-14
Ddx18	3.83089e-18	-0.831875	0.96	1	1.23684e-13
Igfbp4	3.9267e-18	1.30581	1	0.911	1.26777e-13
Rbis	4.17809e-18	-0.77716	0.8	1	1.34894e-13
Metap2	4.96265e-18	-0.719258	0.987	1	1.60224e-13
Nars	5.07612e-18	-0.809153	0.88	1	1.63888e-13
Cox7a2	8.30282e-18	-0.618183	0.973	1	2.68065e-13
Pkm	8.30324e-18	0.764857	1	1	2.68078e-13
Hba-a1	1.04945e-17	-0.386315	0.013	0.7	3.38826e-13
Llph	1.50567e-17	-0.669996	0.933	1	4.8612e-13
Ost4	1.94434e-17	-0.672652	0.747	1	6.27748e-13
mt-Nd2	2.05573e-17	1.13825	1	1	6.63714e-13
mt-Co3	2.1748e-17	0.998785	1	1	7.02154e-13
Selenow	2.87949e-17	0.896025	0.96	1	9.29672e-13
Igf2	2.94134e-17	1.10336	0.907	0.467	9.49642e-13
Snhg3	3.01763e-17	-0.787669	0.573	0.989	9.74271e-13
Tmem258	3.79207e-17	-0.757899	0.787	1	1.22431e-12
Denr	4.6312e-17	-0.696062	0.973	1	1.49523e-12
Hp	4.73757e-17	-1.00616	0.013	0.667	1.52957e-12
Son	4.76222e-17	-0.654764	0.987	1	1.53753e-12
Rps17	6.8332e-17	-0.417422	1	1	2.20617e-12
Stmn1	7.22239e-17	0.859394	1	1	2.33182e-12
Ddx21	9.77132e-17	-0.928243	0.92	1	3.15477e-12
mt-Cytb	1.03419e-16	1.03706	1	1	3.33899e-12
Bin2	1.13089e-16	-1.01164	0.307	0.944	3.6512e-12
Elob	1.28874e-16	-0.579026	0.987	1	4.16084e-12
Cmss1	1.69516e-16	1.00491	1	1	5.47299e-12
Sox4	1.73089e-16	1.09717	1	0.778	5.58836e-12
Basp1	2.20029e-16	0.907608	0.84	0.444	7.10385e-12
Cycs	2.22627e-16	-0.772676	0.947	1	7.18773e-12
Plac8	3.51027e-16	-0.973396	0.107	0.767	1.13333e-11
Rps27l	3.63155e-16	-0.549777	0.987	1	1.17248e-11
Lsm7	3.93231e-16	-0.594151	0.92	1	1.26959e-11
Snrpe	4.75766e-16	-0.531371	0.987	1	1.53606e-11
Tma7	5.15723e-16	-0.637484	0.96	1	1.66506e-11
Mdk	5.27031e-16	1.21244	0.973	0.8	1.70157e-11
Cops9	5.60302e-16	-0.624565	0.8	1	1.80899e-11
Col18a1	6.49817e-16	1.11446	0.787	0.3	2.098e-11
Ncl	6.56974e-16	-0.814123	1	1	2.12111e-11
Cox8a	6.93176e-16	-0.498081	0.987	1	2.23799e-11
Emcn	7.77415e-16	0.894912	0.64	0.067	2.50996e-11
Rps13	9.55495e-16	-0.303034	1	1	3.08491e-11
Ttc3	9.94458e-16	0.885541	0.987	0.989	3.21071e-11
Nol7	1.0621e-15	-0.653262	0.933	1	3.42909e-11
Hist1h4d	1.18781e-15	-1.24493	0.507	0.956	3.83496e-11
Nolc1	1.24595e-15	-0.779254	0.933	1	4.02268e-11
Dapk3	1.35035e-15	0.651896	0.747	0.267	4.35975e-11
Arpp19	1.46228e-15	-0.646604	0.973	1	4.72111e-11
Rps23	2.29157e-15	-0.318209	0.987	1	7.39857e-11
Hspa1a	2.8875e-15	-1.15984	0.32	0.9	9.32257e-11
Nfkbia	3.0789e-15	-1.23283	0.453	0.911	9.94053e-11
Atpif1	3.67494e-15	-0.546846	0.987	1	1.18649e-10
Rock2	3.8527e-15	0.75551	0.973	0.922	1.24388e-10
Mest	4.27043e-15	1.21178	0.613	0.067	1.37875e-10
Rpl3	4.29826e-15	0.348678	1	1	1.38774e-10
Msi2	7.61884e-15	1.10071	0.96	0.9	2.45982e-10
Ifitm2	7.70841e-15	1.12397	0.987	0.989	2.48874e-10
Cd81	1.14921e-14	0.801745	0.987	1	3.71032e-10
Eid2	1.46821e-14	0.526102	0.627	0.1	4.74025e-10
Cox5b	1.48483e-14	-0.494962	0.973	1	4.79392e-10
Rpl30	1.8684e-14	-0.32454	1	1	6.03232e-10
H2afv	2.5343e-14	0.875977	0.96	1	8.18225e-10
Hoxa7	2.5821e-14	0.845408	0.747	0.144	8.33656e-10
Atp5g1	2.80489e-14	-0.488043	0.973	1	9.05586e-10
Pdcd11	3.38507e-14	-0.61942	0.733	0.956	1.0929e-09
H3f3a	3.4334e-14	0.539028	1	1	1.10851e-09
Ndufa2	3.52055e-14	-0.479049	0.96	1	1.13664e-09
mt-Co2	4.09546e-14	0.804889	1	1	1.32226e-09
Rgs18	4.1919e-14	-0.517301	0.333	0.922	1.3534e-09
Pf4	7.37675e-14	-0.235019	0.267	0.933	2.38166e-09
Ccl3	7.88881e-14	-0.936171	0.133	0.778	2.54698e-09
Nhp2	8.04586e-14	-0.52399	0.987	1	2.59769e-09
Mir142hg	9.00848e-14	-0.568823	0.253	0.911	2.90848e-09
Cenpw	9.10969e-14	-0.568904	0.693	0.989	2.94115e-09
Rere	9.16641e-14	0.886203	0.96	0.922	2.95947e-09
Rpl21	9.57328e-14	-0.301575	1	1	3.09083e-09
Timm13	1.00594e-13	-0.573511	0.973	1	3.24777e-09
Cox6b1	1.25666e-13	-0.460477	0.973	1	4.05724e-09
Mt1	1.32401e-13	-0.808389	0.28	0.922	4.2747e-09
Csrp2	1.40505e-13	0.857471	0.893	0.822	4.53635e-09
Ube2m	1.73026e-13	0.656905	0.96	1	5.58633e-09
Tmsb4x	1.81754e-13	-0.755139	1	1	5.86811e-09
St13	1.90858e-13	-0.516096	0.96	1	6.16203e-09
Pin4	2.02032e-13	-0.500492	0.813	1	6.52281e-09
Wdr43	2.15733e-13	-0.624308	0.987	1	6.96514e-09
Eif5b	2.26538e-13	-0.542607	0.987	1	7.314e-09
Mybbp1a	2.36446e-13	-0.688111	0.867	1	7.63391e-09
Prtn3	2.45516e-13	-1.56652	0.76	0.989	7.92674e-09
Cacybp	2.55922e-13	-0.595216	0.973	1	8.2627e-09
Rpl28	2.55931e-13	-0.306358	1	1	8.263e-09
Arglu1	2.77487e-13	0.681759	0.973	0.867	8.95893e-09
Apoe	2.89021e-13	1.50229	0.973	0.989	9.33132e-09
Fos	2.95813e-13	-0.708008	0.147	0.733	9.55063e-09
Hba-a2	2.98573e-13	-0.224539	0.027	0.589	9.63974e-09
Ndufa1	3.95551e-13	-0.521907	0.52	0.944	1.27707e-08
Tyrobp	4.23131e-13	-0.989447	0.72	1	1.36612e-08
Psme1	4.5782e-13	-0.595487	0.947	1	1.47812e-08
Etv6	4.8626e-13	1.08793	0.96	0.989	1.56994e-08
Hist1h2ap	4.87349e-13	-1.82799	0.84	1	1.57345e-08
Col4a1	5.00584e-13	0.856298	0.653	0.156	1.61619e-08
Bcl11a	5.49605e-13	0.913272	0.92	0.867	1.77445e-08
Sem1	6.89056e-13	-0.474824	0.973	1	2.22469e-08
Mrps21	7.04389e-13	-0.5208	0.907	1	2.27419e-08
Tead2	7.96485e-13	0.54331	0.56	0.067	2.57153e-08
Rps15	8.14595e-13	-0.305555	1	1	2.63e-08
Arf5	8.96092e-13	0.593053	0.973	1	2.89312e-08
Zfp608	9.53089e-13	0.860863	0.893	0.889	3.07714e-08
Nedd4	9.85612e-13	0.766897	1	0.978	3.18215e-08
Sec61b	1.03364e-12	-0.413922	0.987	1	3.33722e-08
Rps3a1	1.54579e-12	0.240235	1	1	4.99073e-08
Mrpl57	1.90817e-12	-0.532131	0.92	1	6.16073e-08
Hmgn2	1.90824e-12	-0.52619	0.92	1	6.16094e-08
Arhgap15	2.08952e-12	-0.758238	0.173	0.744	6.74623e-08
Hsp90aa1	2.09853e-12	-0.440873	1	1	6.7753e-08
Ccdc162	2.31684e-12	-0.466222	0.04	0.567	7.48016e-08
Hnrnpd	2.47187e-12	0.692427	0.96	1	7.98067e-08
Hspa5	2.47211e-12	-0.735136	0.973	1	7.98147e-08
Rps4x	2.71425e-12	0.289756	1	1	8.76324e-08
Dhx15	2.77314e-12	-0.558095	0.907	1	8.95336e-08
Prdx2	2.84376e-12	0.637249	0.973	1	9.18135e-08
Fosb	2.8803e-12	-0.305541	0.08	0.667	9.29935e-08
Maml2	3.06182e-12	1.08782	0.8	0.556	9.88539e-08
Mpzl1	3.48902e-12	0.656066	0.72	0.322	1.12647e-07
Mrpl33	3.49972e-12	-0.536935	0.907	1	1.12992e-07
Snhg6	3.62609e-12	-0.520807	0.533	0.989	1.17072e-07
Cd24a	3.93592e-12	0.815162	0.72	0.211	1.27075e-07
Rpl5	4.22035e-12	0.271696	1	1	1.36258e-07
Arhgap28	4.64042e-12	0.797471	0.8	0.522	1.49821e-07
Ncf1	4.87083e-12	-0.55187	0.4	0.922	1.57259e-07
Cebpb	4.87841e-12	0.602966	0.6	0.144	1.57504e-07
Tuba1a	4.96102e-12	1.17024	0.787	0.5	1.60171e-07
Hoxa9	4.98467e-12	0.685045	0.733	0.222	1.60935e-07
Mycn	4.9962e-12	0.522562	0.64	0.144	1.61307e-07
Chd7	5.01758e-12	0.62644	1	0.967	1.61998e-07
Grcc10	5.05682e-12	0.647538	0.947	0.944	1.63265e-07
Usp50	5.7596e-12	-0.308639	0.173	0.8	1.85954e-07
Ptov1	5.82759e-12	0.670396	0.96	1	1.88149e-07
Klf2	5.89224e-12	-0.990201	0.48	0.944	1.90237e-07
Gm49708	6.55737e-12	0.627918	0.76	0.378	2.11711e-07
1810009A15Rik	6.81515e-12	-0.266841	0.093	0.656	2.20034e-07
Rpl24	6.84396e-12	-0.262617	1	1	2.20964e-07
Rps20	7.00254e-12	-0.278805	1	1	2.26084e-07
Ptprm	8.02049e-12	1.01265	0.707	0.3	2.5895e-07
C1qb	9.31005e-12	-0.502973	0.053	0.589	3.00584e-07
Pa2g4	1.00876e-11	-0.576927	0.973	1	3.25688e-07
Atox1	1.00876e-11	-0.500792	0.973	1	3.25688e-07
Relb	1.08349e-11	-0.359384	0.107	0.644	3.49814e-07
Dleu2	1.09328e-11	-0.666563	0.293	0.833	3.52975e-07
Cx3cr1	1.26517e-11	-0.427065	0.107	0.656	4.08473e-07
Klf6	1.26601e-11	-0.651799	0.44	0.911	4.08745e-07
Tmco1	1.41901e-11	-0.537147	0.787	1	4.58143e-07
Srsf2	1.48244e-11	0.621422	0.987	1	4.78619e-07
Cmah	1.54926e-11	-0.27654	0.093	0.656	5.00194e-07
mt-Nd1	1.58614e-11	0.802085	1	1	5.121e-07
Hpgds	1.69003e-11	-0.227434	0.08	0.644	5.45644e-07
Hspa1b	2.09035e-11	-0.510123	0.187	0.756	6.74891e-07
Ecscr	2.16179e-11	0.715492	0.76	0.433	6.97956e-07
Ndufb4	2.3109e-11	-0.505078	0.867	1	7.46096e-07
Cd93	2.97623e-11	0.591694	0.747	0.456	9.60906e-07
Irf8	3.01697e-11	-0.760723	0.267	0.767	9.74061e-07
Rack1	3.62352e-11	0.277399	1	1	1.16989e-06
Hspa8	3.87211e-11	-0.445118	1	1	1.25015e-06
Hist2h2ac	4.12603e-11	-0.638792	0.307	0.811	1.33213e-06
Map4k4	4.14406e-11	0.739369	0.893	0.778	1.33795e-06
Lactb	4.28478e-11	-0.443873	0.653	0.989	1.38338e-06
Ubl5	4.41777e-11	-0.455638	0.933	1	1.42632e-06
Cdh5	4.5511e-11	0.692484	0.52	0.089	1.46937e-06
Serpinf1	4.80563e-11	0.743148	0.72	0.389	1.55154e-06
Dpm3	4.91075e-11	-0.478983	0.867	1	1.58548e-06
Gng11	5.62359e-11	1.05409	0.813	0.6	1.81563e-06
Serbp1	5.7543e-11	-0.310364	1	1	1.85783e-06
Slco3a1	6.67554e-11	1.07828	0.867	0.689	2.15526e-06
Znrd2	6.69102e-11	-0.499964	0.827	0.989	2.16026e-06
Tln1	6.70636e-11	-0.52179	0.973	1	2.16522e-06
Ubash3a	6.71612e-11	-0.272545	0.093	0.644	2.16837e-06
Smim4	6.9693e-11	-0.415443	0.373	0.911	2.25011e-06
Pdcd5	7.31734e-11	-0.482462	0.96	1	2.36248e-06
Ddit3	7.35577e-11	-0.25918	0.16	0.744	2.37489e-06
Klf10	7.37955e-11	-0.433636	0.213	0.744	2.38256e-06
Cldn5	7.84754e-11	0.709082	0.413	0.011	2.53366e-06
Gimap1	8.145e-11	0.794847	0.907	0.889	2.62969e-06
Rbp1	8.96593e-11	0.964815	0.787	0.467	2.89474e-06
Pfkl	9.08129e-11	0.586774	0.933	0.978	2.93198e-06
BC035044	9.71088e-11	-0.504474	0.28	0.822	3.13526e-06
Mrpl12	9.91932e-11	-0.470494	0.973	1	3.20255e-06
Cd34	1.01338e-10	0.689627	0.947	1	3.27179e-06
Cdkn1c	1.03566e-10	1.67124	0.72	0.378	3.34373e-06
Mrps5	1.04484e-10	-0.485931	0.813	1	3.37336e-06
Hist1h4h	1.19928e-10	-0.279395	0.12	0.656	3.87199e-06
Tnfaip3	1.27952e-10	-0.162871	0.013	0.467	4.13106e-06
Ndufb2	1.48475e-10	-0.507237	0.853	1	4.79365e-06
Gpr65	1.49145e-10	-0.301627	0.107	0.622	4.8153e-06
mt-Atp6	1.49394e-10	0.690158	1	1	4.82333e-06
Nagpa	1.50521e-10	-0.36452	0.253	0.811	4.85971e-06
Jun	1.5212e-10	-0.987799	0.88	1	4.91135e-06
Wdfy3	1.55776e-10	0.596151	0.853	0.711	5.02939e-06
Runx1	1.55896e-10	0.982655	0.947	1	5.03326e-06
Tcf4	1.5684e-10	0.945193	0.92	0.9	5.06373e-06
Mrpl20	1.59068e-10	-0.470203	0.907	1	5.13566e-06
Rpl22l1	1.59317e-10	-0.369858	0.987	1	5.14371e-06
Hist1h2af	1.65831e-10	-0.190158	0.053	0.556	5.35401e-06
Srp19	1.69718e-10	-0.479473	0.92	1	5.4795e-06
2610307P16Rik	1.7014e-10	0.920339	0.573	0.122	5.49314e-06
Tcof1	1.83181e-10	-0.53557	0.827	1	5.91418e-06
Ndufaf8	1.88788e-10	-0.429335	0.787	0.989	6.0952e-06
Rac2	1.92861e-10	-0.721955	0.773	1	6.2267e-06
Cd52	1.97445e-10	-0.524439	0.347	0.889	6.37471e-06
Erg	2.07376e-10	0.553773	0.733	0.4	6.69535e-06
Afdn	2.11157e-10	0.456471	0.467	0.056	6.81741e-06
Smim26	2.21167e-10	-0.357153	0.347	0.856	7.1406e-06
Calr	2.28958e-10	-0.488551	0.987	1	7.39213e-06
Ndufv3	2.33744e-10	-0.545197	0.933	1	7.54666e-06
Mycbp	2.39765e-10	-0.416603	0.52	0.956	7.74104e-06
Rel	2.43209e-10	-0.486896	0.387	0.9	7.85223e-06
Gng5	2.44012e-10	-0.313921	1	1	7.87818e-06
Orai1	2.50709e-10	0.66416	0.88	0.933	8.0944e-06
Adgrf5	2.5848e-10	0.444085	0.413	0.022	8.34529e-06
Micos10	2.71249e-10	-0.426126	0.96	1	8.75754e-06
Ly6e	2.75422e-10	-0.570022	0.853	1	8.89228e-06
Ndufs5	2.82968e-10	-0.417394	0.96	1	9.1359e-06
Mrps26	3.27549e-10	-0.420454	0.907	1	1.05753e-05
Tspan18	3.28123e-10	0.763217	0.493	0.089	1.05938e-05
Rpl27a	3.35027e-10	-0.234713	1	1	1.08167e-05
Crip2	3.40594e-10	0.792222	0.48	0.078	1.09964e-05
Zc3hav1	3.4721e-10	-0.330384	0.28	0.856	1.121e-05
Rhobtb3	3.62669e-10	0.570352	0.773	0.444	1.17091e-05
Vim	3.66653e-10	1.31796	0.96	0.922	1.18378e-05
Rsl1d1	3.71821e-10	-0.469619	0.92	1	1.20046e-05
Tpm4	3.90585e-10	0.75965	0.92	0.844	1.26104e-05
Mast4	4.0124e-10	0.986877	0.773	0.622	1.29544e-05
Hspg2	4.06535e-10	0.438179	0.493	0.089	1.31254e-05
Sap30l	4.08521e-10	0.546045	0.733	0.511	1.31895e-05
Uqcrb	4.13313e-10	-0.413599	0.973	1	1.33442e-05
Auts2	4.25067e-10	1.02776	0.893	0.778	1.37237e-05
Ncf4	4.2694e-10	-0.247961	0.04	0.5	1.37842e-05
Rps27rt	4.42172e-10	-0.379841	0.493	0.956	1.4276e-05
Fstl1	4.7783e-10	0.581103	0.6	0.222	1.54272e-05
C530008M17Rik	5.43968e-10	0.61774	0.8	0.511	1.75625e-05
Lyar	5.65207e-10	-0.496043	0.96	1	1.82483e-05
Snrpd2	6.01605e-10	-0.360781	0.973	1	1.94234e-05
mt-Nd4	6.14239e-10	0.740454	1	1	1.98313e-05
Mthfd2	6.73552e-10	-0.4685	0.613	0.956	2.17463e-05
Rasip1	7.4142e-10	0.665061	0.613	0.256	2.39375e-05
Bri3	7.55099e-10	0.483891	0.947	0.989	2.43791e-05
Top1	7.5549e-10	-0.43046	0.987	1	2.43918e-05
Rpl15	7.71246e-10	0.192546	0.987	1	2.49005e-05
Milr1	8.19326e-10	-0.214888	0.04	0.489	2.64528e-05
Mrps34	8.32797e-10	-0.462716	0.853	1	2.68877e-05
Hist1h2bj	8.37897e-10	-0.474541	0.253	0.778	2.70523e-05
Cd69	8.40794e-10	-0.25975	0.04	0.489	2.71459e-05
Cdk2ap1	9.01452e-10	0.512413	0.893	0.878	2.91043e-05
Tjp1	9.58041e-10	0.636815	0.44	0.056	3.09313e-05
Slc2a6	9.85316e-10	-0.145347	0	0.4	3.18119e-05
Tnf	9.85316e-10	-0.188281	0	0.4	3.18119e-05
Oxct1	1.00007e-09	0.56742	0.813	0.7	3.22884e-05
Ikzf2	1.04548e-09	1.24745	0.827	0.744	3.37545e-05
Adgrl4	1.16685e-09	0.873042	0.733	0.4	3.76729e-05
Plek	1.20436e-09	-0.530121	0.613	0.967	3.88841e-05
Isyna1	1.23453e-09	-0.531427	0.907	1	3.98579e-05
Hpgd	1.27319e-09	-0.289477	0.107	0.622	4.11062e-05
Tecr	1.28769e-09	0.423598	0.973	1	4.15743e-05
Pou2f2	1.33782e-09	-0.545876	0.293	0.756	4.31929e-05
Parvg	1.42511e-09	-0.20336	0.093	0.589	4.6011e-05
Themis2	1.44186e-09	-0.160009	0.04	0.489	4.65517e-05
Eif3c	1.4847e-09	-0.363958	0.973	1	4.79349e-05
Agap1	1.50104e-09	0.62877	0.76	0.567	4.84627e-05
Prdx4	1.54159e-09	0.598222	0.933	0.956	4.97719e-05
Hist1h2ak	1.79911e-09	-0.182716	0.08	0.578	5.80862e-05
Ctnnb1	1.80804e-09	0.662935	0.893	0.967	5.83743e-05
Idh2	1.93139e-09	0.561624	0.973	1	6.23567e-05
Grip1	2.07825e-09	0.600928	0.4	0.033	6.70984e-05
Kit	2.12739e-09	0.643726	0.84	0.711	6.86848e-05
Limch1	2.20019e-09	0.668037	0.48	0.078	7.10355e-05
Col4a2	2.31406e-09	0.643486	0.48	0.1	7.47116e-05
Fgd5	2.33072e-09	0.673102	0.733	0.5	7.52495e-05
Csnk2a1	2.36114e-09	-0.431514	0.947	1	7.62318e-05
Sec11c	2.39665e-09	-0.43395	0.853	1	7.73782e-05
Gimap6	2.59506e-09	0.794192	0.907	0.811	8.3784e-05
Nfkbiz	2.66626e-09	-0.345977	0.253	0.8	8.60829e-05
Manf	2.70918e-09	-0.522027	0.88	1	8.74685e-05
Rps5	2.71708e-09	0.236585	1	1	8.77236e-05
Grb10	2.78032e-09	0.991678	0.707	0.456	8.97653e-05
Wdr74	2.80327e-09	-0.457936	0.68	0.956	9.05062e-05
Rwdd1	2.82646e-09	-0.414249	0.933	1	9.12552e-05
Igf2r	2.8539e-09	0.477221	0.493	0.111	9.21409e-05
Tspo	2.88547e-09	-0.830169	0.8	0.978	9.31604e-05
Hist1h2ab	2.89775e-09	-0.738942	0.36	0.789	9.35566e-05
Polr2k	2.99189e-09	-0.426071	0.76	1	9.65961e-05
Pcbp1	3.00211e-09	0.422951	0.973	1	9.6926e-05
H1fx	3.1187e-09	0.453445	0.44	0.067	0.00010069
1700034P13Rik	3.16347e-09	-0.513722	0.093	0.567	0.000102136
Tie1	3.31548e-09	0.620561	0.733	0.522	0.000107044
Aimp1	3.3157e-09	-0.401007	0.947	1	0.000107051
Ttc28	3.38254e-09	0.542765	0.667	0.333	0.000109209
Pet100	3.38347e-09	-0.393616	0.627	0.967	0.000109239
Cebpz	3.51008e-09	-0.433335	0.88	1	0.000113326
Angpt1	3.58883e-09	1.26166	0.853	0.833	0.000115869
Sec62	3.96281e-09	-0.368719	0.933	1	0.000127943
Atxn7l3b	4.04382e-09	0.518628	0.973	1	0.000130559
Kcnq1ot1	4.13704e-09	0.884564	0.92	0.833	0.000133569
Knop1	4.64102e-09	-0.439777	0.933	1	0.00014984
Rps19bp1	4.67342e-09	-0.447615	0.827	0.978	0.000150886
Sparc	4.69557e-09	1.06489	0.68	0.356	0.000151601
Cox7a2l	4.82964e-09	0.625716	0.987	1	0.00015593
Hspd1	5.02358e-09	-0.414285	1	1	0.000162191
Rpl7	5.22497e-09	0.214584	0.987	1	0.000168693
Tceal9	5.44336e-09	0.604824	0.84	0.789	0.000175744
Tuba1c	5.46203e-09	-0.433044	0.707	0.978	0.000176347
Rnf169	5.47467e-09	0.634318	0.72	0.589	0.000176755
Dnm1l	5.89527e-09	-0.374175	0.64	0.989	0.000190335
Hist1h2ai	5.91106e-09	-0.24016	0.133	0.633	0.000190845
Gpx1	5.9936e-09	-0.43513	0.987	1	0.000193509
Cd53	6.17911e-09	-0.294857	0.133	0.622	0.000199499
Morf4l1	6.2327e-09	-0.396611	0.987	1	0.000201229
Ptk2	6.52632e-09	0.549446	0.667	0.333	0.000210709
Ssbp3	8.51985e-09	0.650958	0.8	0.756	0.000275072
Pdap1	8.84627e-09	-0.345842	0.987	1	0.000285611
Pno1	8.90937e-09	-0.349718	0.533	0.956	0.000287648
Pam16	9.22278e-09	-0.411751	0.653	0.989	0.000297767
Pstpip2	9.32287e-09	-0.208578	0.08	0.533	0.000300998
Rbfox2	9.44473e-09	0.70623	0.627	0.311	0.000304933
Tubb2a	9.68332e-09	-0.307474	0.267	0.778	0.000312636
Rbm28	1.02588e-08	-0.425984	0.773	0.978	0.000331215
Fcer1g	1.0334e-08	-0.585886	0.773	1	0.000333644
Calcrl	1.04951e-08	0.836534	0.8	0.678	0.000338845
Tnfrsf13b	1.0829e-08	-0.223657	0.147	0.633	0.000349624
Tpd52	1.19348e-08	-0.436722	0.48	0.922	0.000385326
Cdk17	1.20547e-08	0.631188	0.773	0.644	0.000389198
Ppp1r13b	1.20721e-08	0.529523	0.707	0.478	0.00038976
Crim1	1.21482e-08	0.52452	0.613	0.289	0.000392218
Fut8	1.21924e-08	0.718659	0.907	0.822	0.000393645
Ciao2a	1.22456e-08	-0.442004	0.773	0.989	0.000395362
Morrbid	1.2322e-08	-0.227369	0.147	0.633	0.000397829
Ssbp1	1.23827e-08	-0.408532	0.733	1	0.000399789
Ndufaf4	1.25216e-08	-0.37301	0.587	0.978	0.000404274
Egfl7	1.43068e-08	0.669476	0.973	1	0.000461909
Spns2	1.46735e-08	0.578383	0.707	0.489	0.000473748
Hist1h3i	1.48314e-08	-0.186165	0.067	0.5	0.000478847
Eef1b2	1.48639e-08	0.238666	0.987	1	0.000479896
Apc	1.53227e-08	0.567572	0.76	0.667	0.000494708
Map3k5	1.54169e-08	-0.246226	0.267	0.856	0.000497749
Gm11808	1.59136e-08	-0.377546	0.827	1	0.000513787
Zfp521	1.63463e-08	0.771523	0.667	0.444	0.000527758
Taf1d	1.66563e-08	-0.442698	0.933	1	0.000537764
Smn1	1.67621e-08	-0.395213	0.88	0.989	0.00054118
Eef1e1	1.71017e-08	-0.332445	0.427	0.922	0.000552146
Maged2	1.86327e-08	0.579083	0.747	0.6	0.000601576
Anxa3	1.92543e-08	-0.336452	0.4	0.878	0.000621644
Ipcef1	2.00334e-08	-0.257465	0.093	0.533	0.000646797
Csf1r	2.01111e-08	-0.419684	0.333	0.8	0.000649306
S100a16	2.0511e-08	0.411615	0.347	0.022	0.000662218
Rps3	2.13182e-08	0.225767	1	1	0.000688279
Bri3bp	2.35859e-08	-0.424751	0.813	0.989	0.000761493
Snapc5	2.41047e-08	-0.352923	0.413	0.9	0.000778245
Tmem59	2.45357e-08	0.54468	0.96	0.967	0.000792158
Dnajc8	2.47859e-08	-0.340655	1	1	0.000800239
Zfp91	2.52e-08	0.578958	0.853	0.856	0.000813606
Akirin2	2.53615e-08	0.474459	0.773	0.667	0.000818821
Mfap2	2.58248e-08	0.281526	0.387	0.044	0.000833781
Mctp1	2.69025e-08	1.24949	0.893	0.922	0.000868574
Pfn1	2.774e-08	-0.360621	0.987	1	0.000895614
Ndufa4	2.82639e-08	-0.372389	0.973	1	0.000912528
Epb41l4aos	2.83995e-08	-0.337059	0.747	0.978	0.000916906
Srm	2.8798e-08	-0.52196	0.973	1	0.000929771
Tle5	2.98742e-08	0.547805	0.947	0.978	0.000964517
Maf	3.04956e-08	-0.310687	0.093	0.522	0.000984582
Jarid2	3.11465e-08	0.53409	0.88	0.811	0.00100559
Ddx24	3.22012e-08	-0.427057	0.933	1	0.00103965
Cmip	3.26476e-08	0.511992	0.867	0.856	0.00105406
Pin1	3.28184e-08	-0.405929	0.96	1	0.00105957
Gm42418	3.28211e-08	1.08423	1	1	0.00105966
Cd180	3.32208e-08	-0.181383	0.133	0.622	0.00107257
Slc35c2	3.38347e-08	-0.325809	0.493	0.911	0.00109239
Pfdn6	3.53443e-08	-0.359401	0.933	1	0.00114113
Mlec	3.60149e-08	-0.396803	0.827	0.989	0.00116278
Ptger3	3.65368e-08	-0.228854	0.2	0.722	0.00117963
Afap1l1	3.72942e-08	0.5311	0.8	0.733	0.00120408
Airn	3.77956e-08	1.04334	0.627	0.311	0.00122027
Tigar	3.78118e-08	-0.176134	0.107	0.556	0.00122079
Rrp8	3.80119e-08	-0.280693	0.627	1	0.00122725
Ptprk	3.81807e-08	0.65482	0.613	0.322	0.0012327
Cenpb	3.84692e-08	0.408664	0.653	0.378	0.00124202
Plagl1	4.04265e-08	0.580291	0.44	0.089	0.00130521
F11r	4.07625e-08	0.472907	0.64	0.378	0.00131606
Foxn3	4.09471e-08	0.733842	0.947	0.956	0.00132202
Gdi2	4.10176e-08	0.365403	0.973	1	0.00132429
Ncor1	4.17848e-08	0.55922	1	1	0.00134907
Gas7	4.45678e-08	-0.26297	0.04	0.422	0.00143892
Ppp3ca	4.5777e-08	0.509862	0.96	0.956	0.00147796
Pan3	4.59046e-08	0.618745	0.893	0.9	0.00148207
Ndufb10	4.66496e-08	-0.385378	0.92	1	0.00150613
Gna11	4.87964e-08	0.507147	0.6	0.3	0.00157544
Pbdc1	5.15429e-08	-0.380718	0.8	1	0.00166411
Noc4l	5.24629e-08	-0.368029	0.587	0.978	0.00169382
Eif1a	5.24995e-08	-0.411338	0.8	1	0.001695
Ddx1	5.30122e-08	-0.388861	0.893	1	0.00171155
Ralgps2	5.36158e-08	0.65865	0.867	0.889	0.00173104
Cavin3	5.39998e-08	0.45548	0.52	0.2	0.00174344
Pdxp	5.43692e-08	0.377193	0.6	0.322	0.00175536
Atp2b1	6.02287e-08	0.487542	0.933	0.956	0.00194454
C1qbp	6.03751e-08	-0.353045	0.987	1	0.00194927
Asxl2	6.17751e-08	0.418919	0.853	0.744	0.00199447
Arhgap19	6.20893e-08	-0.188557	0.147	0.611	0.00200462
Cox20	6.3053e-08	-0.314499	0.413	0.867	0.00203573
Csnk1g2	6.38976e-08	0.391334	0.813	0.767	0.002063
Rsrp1	6.79481e-08	0.523032	0.853	0.811	0.00219377
Abcf1	6.98681e-08	-0.292291	0.973	1	0.00225576
Rangap1	7.21421e-08	-0.4098	0.853	1	0.00232918
Hk2	7.41901e-08	-0.354434	0.587	0.967	0.0023953
Zfp593	7.51226e-08	-0.332824	0.653	0.978	0.00242541
Rtn4	7.79238e-08	0.453201	1	1	0.00251585
Dnajc19	8.00761e-08	-0.333922	0.813	1	0.00258534
Map2k6	8.03185e-08	0.437259	0.707	0.511	0.00259316
Serpinh1	8.05295e-08	0.816765	0.627	0.367	0.00259998
Fam111a	8.18157e-08	-0.413705	0.84	1	0.0026415
Clec5a	8.20719e-08	-0.164955	0	0.322	0.00264977
Prkg1	8.27768e-08	1.35164	0.64	0.411	0.00267253
Pop5	8.30333e-08	-0.433459	0.813	1	0.00268081
Samhd1	8.44729e-08	-0.310545	0.493	0.956	0.00272729
Ndufs6	8.53094e-08	-0.360435	0.96	1	0.0027543
Esam	8.55241e-08	0.626213	0.52	0.189	0.00276123
Cytip	8.70597e-08	-0.384467	0.253	0.678	0.00281081
Fermt3	8.91386e-08	-0.387315	0.52	0.944	0.00287793
Kdm1a	9.13182e-08	0.394357	0.933	0.933	0.0029483
Nmt1	9.29799e-08	-0.404852	0.8	0.989	0.00300195
Pabpn1	9.33856e-08	0.353716	1	1	0.00301505
Ecsit	9.45231e-08	-0.296134	0.427	0.878	0.00305177
Bex3	9.59265e-08	0.539872	0.96	0.989	0.00309708
Csnk1e	9.64908e-08	0.530811	0.813	0.867	0.0031153
Abcb1b	9.71138e-08	-0.162085	0.04	0.4	0.00313542
Hist1h2ag	9.72447e-08	-0.177688	0.107	0.533	0.00313964
Gm29585	9.82298e-08	-0.197166	0.053	0.444	0.00317145
Cpeb2	1.02882e-07	-0.138573	0.053	0.444	0.00332165
Igf1r	1.02915e-07	0.615919	0.92	0.9	0.0033227
Smap1	1.03321e-07	0.540391	0.8	0.833	0.00333581
Lsm5	1.06682e-07	-0.366523	0.8	1	0.00344435
Elk3	1.07996e-07	0.552079	0.84	0.778	0.00348677
Stap1	1.13317e-07	-0.164469	0.04	0.411	0.00365856
Eif1ad	1.21995e-07	-0.396668	0.88	1	0.00393872
Snhg8	1.23017e-07	-0.345237	0.72	1	0.00397173
Rbfa	1.25369e-07	-0.41996	0.8	1	0.00404766
Unc13d	1.29099e-07	-0.123763	0.093	0.533	0.00416809
Exoc4	1.3314e-07	0.84505	0.96	0.911	0.00429857
Ctsz	1.33854e-07	-0.720011	0.68	0.956	0.0043216
Hist1h3f	1.36627e-07	-0.243669	0.173	0.633	0.00441116
Atp5j	1.38547e-07	-0.324635	0.96	1	0.00447314
Sqstm1	1.45056e-07	-0.409749	0.667	0.967	0.00468327
Dhps	1.46453e-07	-0.315006	0.453	0.889	0.00472839
Ccdc167	1.47037e-07	-0.252488	0.293	0.789	0.00474725
Rab11a	1.4816e-07	0.485817	0.893	0.967	0.00478349
Stfa1	1.50204e-07	-0.744208	0	0.311	0.00484947
Snhg9	1.52582e-07	-0.194017	0.24	0.767	0.00492626
1810024B03Rik	1.53593e-07	-0.147594	0.093	0.522	0.0049589
Gmip	1.55133e-07	-0.203425	0.16	0.6	0.00500862
Trmt6	1.59982e-07	-0.383059	0.653	0.978	0.00516519
Gm17494	1.64265e-07	-0.257227	0.053	0.422	0.00530346
Tmem176b	1.64304e-07	0.704688	0.88	0.789	0.00530473
Pxdn	1.6632e-07	0.233381	0.293	0.011	0.0053698
Hist2h2aa1	1.67818e-07	-0.164971	0.12	0.556	0.00541818
Pabpc1	1.68457e-07	0.302964	1	1	0.0054388
Serpinb1a	1.70316e-07	-0.294926	0.347	0.878	0.00549881
Kdr	1.72658e-07	0.558765	0.453	0.133	0.00557445
Dock1	1.73752e-07	0.723693	0.72	0.6	0.00560975
Cnrip1	1.74727e-07	0.433769	0.6	0.311	0.00564122
Hist1h2bb	1.76559e-07	-0.150593	0.067	0.456	0.00570039
Mogat2	1.81572e-07	0.402246	0.333	0.033	0.00586223
Hoxa5	1.81641e-07	0.196561	0.293	0.011	0.00586445
Shmt2	1.82678e-07	-0.382987	0.733	1	0.00589795
AI413582	1.84617e-07	-0.202691	0.227	0.711	0.00596055
Timm44	1.90921e-07	-0.34297	0.747	0.989	0.00616407
Cbfa2t3	1.9157e-07	0.565858	0.893	0.911	0.00618503
Gtf2i	1.93721e-07	0.560603	0.92	0.978	0.00625449
Mmd	1.97242e-07	0.43523	0.76	0.622	0.00636817
Nxn	1.99286e-07	0.537351	0.827	0.844	0.00643416
Mrps18c	2.00241e-07	-0.349713	0.773	0.978	0.00646497
Lst1	2.01779e-07	-0.46823	0.627	0.978	0.00651464
Vav3	2.0423e-07	0.642215	0.947	0.956	0.00659378
Snu13	2.04535e-07	-0.385772	0.96	1	0.00660362
Zfp292	2.05557e-07	0.434753	0.867	0.933	0.00663661
Il6ra	2.11092e-07	-0.205499	0.16	0.622	0.00681531
Psme2	2.2102e-07	-0.341485	0.813	0.989	0.00713585
Mrpl18	2.31211e-07	-0.380066	0.933	1	0.00746488
Arf2	2.3145e-07	-0.164758	0.147	0.6	0.00747261
Ctsl	2.4112e-07	0.47261	0.867	0.878	0.00778482
Tufm	2.41262e-07	-0.336859	0.827	0.978	0.0077894
1600002K03Rik	2.42674e-07	-0.195298	0.213	0.722	0.00783497
Mrpl19	2.4552e-07	-0.355107	0.813	0.989	0.00792687
Pgk1	2.48065e-07	0.54157	1	1	0.00800904
Fbxl7	2.5064e-07	0.355547	0.333	0.033	0.00809215
Tcf15	2.54865e-07	0.309883	0.307	0.022	0.00822856
Ndn	2.56725e-07	0.498341	0.64	0.367	0.00828861
Ppic	2.57521e-07	0.583778	0.853	0.933	0.00831432
Peli2	2.57542e-07	0.412213	0.52	0.2	0.00831502
Hist1h4c	2.62182e-07	-0.155076	0.133	0.589	0.00846481
Tsc22d1	2.64238e-07	0.6595	0.88	0.956	0.00853119
B930036N10Rik	2.75941e-07	-0.232033	0.16	0.6	0.00890904
Hook2	2.8294e-07	-0.158829	0.16	0.633	0.00913501
Mrps36	2.89222e-07	-0.324548	0.76	0.989	0.00933782
Vamp5	3.04605e-07	0.544771	0.88	0.922	0.00983447
Plvap	3.05251e-07	0.719441	0.493	0.2	0.00985532
Il2rg	3.17891e-07	-0.174246	0.173	0.656	0.0102634
Hlf	3.27173e-07	0.707937	0.6	0.267	0.0105631
C920021L13Rik	3.3387e-07	-0.139166	0.053	0.422	0.0107793
Prr5	3.49717e-07	-0.310971	0.613	0.956	0.011291
Tbl1x	3.49748e-07	0.480212	0.947	0.922	0.011292
Nck2	3.49802e-07	0.485464	0.52	0.222	0.0112937
Fchsd2	3.6282e-07	0.737636	0.893	0.833	0.011714
Tcf12	3.62918e-07	0.585256	0.973	0.933	0.0117172
Ppp2ca	3.63458e-07	0.426353	0.973	1	0.0117346
Yars	3.65343e-07	-0.348933	0.667	1	0.0117955
Glrx3	3.69787e-07	0.307367	0.987	1	0.0119389
Meis1	3.69964e-07	0.604943	0.933	0.9	0.0119447
Btk	3.70065e-07	-0.235931	0.493	0.967	0.0119479
Ftsj3	3.70765e-07	-0.459069	0.827	0.956	0.0119705
Ajuba	3.73127e-07	0.201073	0.28	0.011	0.0120468
Ttc1	3.7756e-07	-0.320013	0.653	0.978	0.0121899
Cop1	3.8832e-07	0.447721	0.827	0.789	0.0125373
Hmgb1	3.89395e-07	-0.278538	1	1	0.012572
Zfp462	3.904e-07	0.274083	0.4	0.089	0.0126045
Gkap1	3.91878e-07	0.438665	0.667	0.467	0.0126522
Polr2i	3.92221e-07	-0.412337	0.8	1	0.0126632
Prrc2b	4.07266e-07	0.379782	0.853	0.822	0.013149
Timm17a	4.07929e-07	-0.373332	0.84	1	0.0131704
Hist1h2bm	4.12635e-07	-0.207015	0.147	0.556	0.0133223
Plcg1	4.14119e-07	0.411386	0.667	0.444	0.0133703
Hipk2	4.16449e-07	0.49648	0.867	0.856	0.0134455
Tra2b	4.17107e-07	-0.368056	0.987	1	0.0134667
Gspt1	4.24327e-07	-0.386201	0.987	1	0.0136998
Cux1	4.27322e-07	0.597673	0.88	0.867	0.0137965
Aars2	4.56574e-07	-0.113708	0.08	0.478	0.0147409
AY036118	4.60286e-07	0.656859	0.8	0.7	0.0148608
Lsm12	4.82367e-07	-0.326848	0.96	0.989	0.0155737
Arpc5	4.85566e-07	-0.350392	0.88	1	0.015677
Mrpl36	4.86418e-07	-0.342768	0.933	1	0.0157045
Ehmt1	4.90037e-07	0.399447	0.933	0.967	0.0158213
Gpr141	4.93454e-07	-0.133387	0	0.289	0.0159316
Cybb	4.93454e-07	-0.196703	0	0.289	0.0159316
Uqcc2	4.94791e-07	-0.33748	0.933	1	0.0159748
Ranbp1	5.12136e-07	-0.31632	0.987	1	0.0165348
Ptpn18	5.20754e-07	-0.393447	0.933	1	0.0168131
Aplp2	5.42636e-07	0.582169	0.773	0.689	0.0175195
Foxp1	5.43559e-07	0.740127	0.987	0.989	0.0175493
1810037I17Rik	5.45321e-07	-0.302168	0.72	0.989	0.0176062
Myl6	5.67148e-07	0.38676	0.973	1	0.0183109
Cyba	5.76527e-07	-0.451525	0.92	1	0.0186138
Mmp14	5.7877e-07	0.28978	0.293	0.022	0.0186862
Syne2	5.80309e-07	0.329542	0.387	0.078	0.0187358
Mrps7	5.86645e-07	-0.288833	0.947	1	0.0189404
Ifitm3	5.98242e-07	0.913508	0.907	0.856	0.0193148
Rapgef5	6.03653e-07	0.644616	0.68	0.511	0.0194895
AI506816	6.07354e-07	-0.381365	0.827	0.989	0.019609
Gps2	6.12277e-07	-0.353801	0.773	0.989	0.019768
Utrn	6.16436e-07	0.539018	0.787	0.744	0.0199023
Ctsc	6.1659e-07	-0.4047	0.387	0.844	0.0199072
Smim27	6.18042e-07	-0.189746	0.24	0.744	0.0199541
Tomm5	6.49361e-07	-0.418269	0.947	1	0.0209653
Birc3	6.58512e-07	-0.190522	0.213	0.7	0.0212607
Bsg	6.60524e-07	0.298424	0.973	1	0.0213257
Cks2	6.67607e-07	-0.45483	0.827	1	0.0215544
Idh3a	6.71168e-07	-0.321744	0.707	0.989	0.0216693
Senp3	6.78392e-07	-0.216413	0.28	0.8	0.0219025
Fkbp1a	7.18623e-07	0.42502	0.987	1	0.0232015
Ndufb7	7.55826e-07	-0.282113	1	1	0.0244026
Bbx	7.68071e-07	0.680874	0.867	0.856	0.024798
Ndufa13	7.68578e-07	-0.301676	0.96	1	0.0248143
Nfkb2	7.72712e-07	-0.140995	0.107	0.511	0.0249478
Zfp385a	7.74525e-07	-0.310333	0.507	0.889	0.0250063
Laptm5	7.78737e-07	-0.409003	0.853	1	0.0251423
Nucks1	7.94867e-07	-0.294967	1	1	0.0256631
Pcdh7	8.06084e-07	0.93934	0.693	0.489	0.0260252
Tcea1	8.08157e-07	-0.250576	0.947	1	0.0260922
Slc25a12	8.14637e-07	-0.209899	0.36	0.833	0.0263014
Fus	8.35847e-07	0.433032	0.987	1	0.0269862
Rpf1	8.39824e-07	-0.274655	0.587	0.922	0.0271146
Sdf2l1	8.74815e-07	-0.248822	0.293	0.789	0.0282443
Dnajc21	8.77687e-07	0.386421	0.813	0.833	0.028337
Cmas	8.94315e-07	0.47152	0.88	0.944	0.0288739
Rora	9.20914e-07	0.420889	0.44	0.144	0.0297326
Cct6a	9.39532e-07	-0.299159	1	1	0.0303337
Zmat2	9.54429e-07	-0.314334	0.907	1	0.0308147
Snrnp27	9.55807e-07	-0.339871	0.76	1	0.0308592
Acy1	9.63232e-07	-0.175319	0.227	0.722	0.0310989
Hist1h2ae	9.71374e-07	-0.906838	0.667	0.944	0.0313618
Hck	9.84102e-07	-0.116143	0.053	0.4	0.0317727
Nrde2	9.87037e-07	-0.180142	0.28	0.778	0.0318675
Utp14a	1.00326e-06	-0.240198	0.64	0.978	0.0323913
Bid	1.01107e-06	-0.207999	0.333	0.822	0.0326433
Phb	1.01903e-06	-0.309998	0.88	1	0.0329005
Gadd45gip1	1.02072e-06	-0.341024	0.933	1	0.0329551
Clec12a	1.02671e-06	-0.115157	0.013	0.311	0.0331484
Thsd1	1.0372e-06	0.518099	0.613	0.422	0.0334872
Atf6	1.06082e-06	-0.405939	0.533	0.9	0.0342496
Phc2	1.06479e-06	0.461607	0.693	0.6	0.0343777
Rasal3	1.09671e-06	-0.147282	0.173	0.644	0.0354084
Sgo1	1.10779e-06	-0.239431	0.373	0.844	0.035766
Mrto4	1.10874e-06	-0.364861	0.92	1	0.0357967
Psmd12	1.11557e-06	-0.324739	0.88	0.989	0.0360173
Prkch	1.1579e-06	0.594137	0.667	0.489	0.0373839
Rps2	1.18528e-06	0.135397	1	1	0.0382679
Slc7a1	1.19402e-06	-0.344713	0.44	0.922	0.0385502
2810004N23Rik	1.20433e-06	-0.216768	0.92	1	0.0388831
Nr6a1	1.20446e-06	0.466023	0.853	0.8	0.0388873
Ywhaq	1.205e-06	0.368422	0.973	1	0.0389047
Atp5o	1.205e-06	-0.380579	0.973	1	0.0389047
Mprip	1.2072e-06	0.443007	0.693	0.622	0.0389757
3110009E18Rik	1.2303e-06	-0.116352	0.093	0.478	0.0397215
Kri1	1.26204e-06	-0.177353	0.28	0.756	0.0407462
Pebp1	1.26614e-06	0.286828	1	1	0.0408787
Tek	1.29901e-06	0.428313	0.467	0.189	0.0419397
Pim1	1.30345e-06	-0.430425	0.52	0.933	0.042083
Plxdc1	1.3133e-06	-0.378247	0.053	0.389	0.0424011
Anapc13	1.31398e-06	-0.29648	0.707	1	0.0424232
Sf3a2	1.32265e-06	-0.285229	0.573	0.944	0.0427031
Nfe2l1	1.32905e-06	-0.249169	0.52	0.9	0.0429098
Hist1h3e	1.33704e-06	-0.435382	0.427	0.778	0.0431676
Gtf2f1	1.34439e-06	-0.347643	0.827	1	0.0434048
Hist1h1a	1.35751e-06	-0.289286	0.227	0.656	0.0438287
Ndufaf2	1.38932e-06	-0.359422	0.827	1	0.0448556
Pycard	1.39363e-06	-0.385875	0.8	0.989	0.0449948
Paip1	1.42641e-06	0.303701	0.787	0.744	0.0460532
Rcc1	1.44712e-06	-0.307894	0.64	0.944	0.0467217
Junb	1.46052e-06	-0.357405	0.427	0.811	0.0471545
Plxnd1	1.47286e-06	0.551388	0.693	0.611	0.0475526
Mak16	1.48543e-06	-0.364525	0.84	1	0.0479584
Myo18a	1.54494e-06	0.398611	0.8	0.8	0.04988

## Sheet: Supplementary Table 4
	E11.5 AGM transplantation data - Cdh5CreERT2::zsGreen or tdTomato 4-OHT E8.5/E10.5
							AGM analysis
	Mouse number	Sex	Tissue	Inj 4-OHT	zsGreen/tdTomato		Ter119-	CD31+Kit+	CD45+CD41+	CD45-CD41+	Progenitors	pre-HSC type I	pre-HSC type II	Rep+ progenitors	Rep+ pre-HSC type I	Rep+ pre-HSC type II
	1	F	AGM	E8.5	zsG		0.809	0.01	0.452	0.111	0.886	0.235	0.138	0.886	0.375	0.684
	2	F	AGM	E8.5	tdT		0.808	0.01	0.369	0.182	0.821	0.0882	0.145	0.873	0.333	0.4
	3	M	AGM	E8.5	zsG		0.855	0.0139	0.358	0.247	0.772	0.087	0.181	0.982	0.417	0.5
	4	M	AGM	E8.5	zsG		0.856	0.0099	0.318	0.277	0.851	0.0488	0.17	0.95	0.5	0.778
	5	F	AGM	E10.5	zsG		0.759	0.026	0.307	0.29	0.877	0.0158	0.0804	0.0168	0.4	0.333
	6	F	AGM	E10.5	zsG		0.802	0.0379	0.256	0.255	0.892	0.0178	0.087	0.016	0.182	0.259
	1° bleeding - 4 weeks
							PB
	Mouse number	Sex	Tissue	Inj 4-OHT	zsGreen/tdTomato		CD45.2	Rep+ CD45.2	Myeloid	Rep+ myeloid	B cells	Rep+ B cells	T cells	Rep+ T cells
	1	F	AGM	E8.5	zsG		0.106	0.705	0.0224	1	0.713	0.927	0	ND
	2	F	AGM	E8.5	tdT		0.197	0.831	0.072	0.723	0.917	0.861	0.0042	0.025
	3	M	AGM	E8.5	zsG		0.0589	0.985	0.264	0.994	0.693	0.996	0	ND
	4	M	AGM	E8.5	zsG		0.123	0.985	0.0418	1	0.907	0.987	0.0123	0.935
	5	F	AGM	E10.5	zsG		0.709	0.00089	0.942	0.00094	0.0354	0	0.0084	0
	6	F	AGM	E10.5	zsG		0.174	0	0.127	0	0.784	0	0.0455	0
	2° bleeding - 8 weeks
							PB
	Mouse number	Sex	Tissue	Inj 4-OHT	zsGreen/tdTomato		CD45.2	Rep+ CD45.2	Myeloid	Rep+ myeloid	B cells	Rep+ B cells	T cells	Rep+ T cells
	1	F	AGM	E8.5	zsG		0.261	0.885	0.0547	0.876	0.805	0.886	0.107	0.936
	2	F	AGM	E8.5	tdT		0.227	0.576	0	ND	0.387	0.844	0.6	0.42
	3	M	AGM	E8.5	zsG		0.24	0.984	0.135	0.996	0.831	0.982	0.0096	1
	4	M	AGM	E8.5	zsG		0.0522	0.987	0.0142	0.703	0.85	0.993	0.114	1
	5	F	AGM	E10.5	zsG		0.489	0	0.461	0	0.36	0	0.179	0
	6	F	AGM	E10.5	zsG		0.465	0	0.0791	0	0.847	0	0.0546	0
	3° bleeding - 12 weeks
							PB
	Mouse number	Sex	Tissue	Inj 4-OHT	zsGreen/tdTomato		CD45.2	Rep+ CD45.2	Myeloid	Rep+ myeloid	B cells	Rep+ B cells	T cells	Rep+ T cells
	1	F	AGM	E8.5	zsG		0.506	0.926	0.0244	0.912	0.675	0.913	0.28	0.968
	2	F	AGM	E8.5	tdT		0.12	0.756	0	0	0.619	0.741	0.368	0.859
	3	M	AGM	E8.5	zsG		0.399	0.929	0.0628	0.988	0.908	0.926	0.0078	0.992
	4	M	AGM	E8.5	zsG		0.0359	0.925	0.0192	0.72	0.845	0.96	0.0807	0.962
	5	F	AGM	E10.5	zsG		0.539	0	0.366	0	0.407	0	0.195	0
	6	F	AGM	E10.5	zsG		0.527	0.0037	0.0751	0	0.728	0.0004	0.178	0
	4° bleeding - 16 weeks - Final analysis
							PB
	Mouse number	Sex	Tissue	Inj 4-OHT	zsGreen/tdTomato		CD45.2	Rep+ CD45.2	Myeloid	Rep+ myeloid	B cells	Rep+ B cells	T cells	Rep+ T cells
	1	F	AGM	E8.5	zsG		0.608	0.949	0.0595	1	0.762	0.936	0.156	0.997
	2	F	AGM	E8.5	tdT		0.0952	0.728	0.0085	0.538	0.357	0.587	0.608	0.871
	3	M	AGM	E8.5	zsG		0.398	0.939	0.0787	0.994	0.883	0.933	0.0074	0.993
	4	M	AGM	E8.5	zsG		0.0235	0.979	0.003	0.75	0.854	0.978	0.11	1
	5	F	AGM	E10.5	zsG		0.576	0	0.557	0	0.372	0	0.054	0
	6	F	AGM	E10.5	zsG		0.487	0.00056	0.0616	0.0011	0.656	0.00085	0.256	0
							BM									BM LSK
	Mouse number	Sex	Tissue	Inj 4-OHT	zsGreen/tdTomato		CD45.2	Rep+ CD45.2	Myeloid	Rep+ myeloid	B cells	Rep+ B cells	T cells	Rep+ T cells		CD45.2 on live Lin-	Kit+ Sca1-	LSK	CD150- CD48+ (MPPs)	HSCs	Rep+ Kit+ Sca1-	Rep+ LSK	Rep+ CD150- CD48+ (MPPs)	Rep+ HSCs
	1	F	AGM	E8.5	zsG		0.304	0.866	0.302	0.973	0.534	0.833	0.0773	0.99		0.153	0.332	0.0203	0.974	0	0.998	0.974	0.974	ND
	2	F	AGM	E8.5	tdT		0.0287	0.629	0.0119	0.686	0.44	0.525	0.422	0.863		0.0064	0.0251	0.0352	0.857	0	0.2	0.571	0.5	ND
	3	M	AGM	E8.5	zsG		0.218	0.944	0.283	0.989	0.639	0.94	0.0033	0.642		0.0992	0.0759	0.0224	0.961	0.0194	0.995	0.979	1	0
	4	M	AGM	E8.5	zsG		0.0151	0.313	0.0687	0.0275	0.715	0.0536	0.0536	0.859		0.0018	0.0255	0.0383	0.889	0.111	0.833	0.889	1	0
	5	F	AGM	E10.5	zsG		0.651	0.00019	0.859	0	0.0388	0	0.0048	0.0078		0.656	0.0251	0.0213	0.082	0.0091	0	0.0026	0	0
	6	F	AGM	E10.5	zsG		0.273	0.0005	0.407	0.0001	0.439	0.0006	0.0517	0		0.166	0.607	0.0197	0.775	0.007	0	0.0352	0.0352	0

## Sheet: Supplementary Table 5
	E14.5 FL primary transplantation data
	Cdh5CreERT2::EYFP 4-OHT E8.5/E10.5
							FL analysis
	Mouse number	Sex	Embryo number	Inj 4-OHT	Litter		% Live Lin-	Kit+ Sca1-	LSK	CD150- CD48+ (MPPs)	CD150- CD48-	HSCs	EYFP+ Kit+ Sca1-	EYFP+ LSK	EYFP+ CD150- CD48+ (MPPs)	EYFP+ HSCs
	366	M	#10	E8.5	2		0.249	0.555	0.0129	0.553	0.225	0.144	0.22	0.0677	0.0643	0.0765
	353	F	#11	E8.5	2		0.244	0.566	0.0139	0.6	0.208	0.123	0.264	0.129	0.124	0.112
	354	F	#5	E8.5	1		0.267	0.604	0.0166	0.583	0.191	0.144	0.13	0.115	0.106	0.137
	356	F	#3	E8.5	1		0.255	0.639	0.0125	0.558	0.203	0.153	0.184	0.104	0.102	0.112
	357	F	#1	E8.5	1		0.244	0.617	0.0109	0.561	0.224	0.142	0.343	0.281	0.285	0.281
	358	F	#12	E8.5	2		0.236	0.604	0.0147	0.576	0.225	0.114	0.294	0.219	0.238	0.184
	360	M	#20	E10.5	3		0.206	0.636	0.0207	0.683	0.16	0.0899	0.0049	0.0442	0.0261	0.112
	364	M	#22	E10.5	3		0.23	0.626	0.0159	0.621	0.186	0.125	0.0053	0.0527	0.0356	0.125
	365	M	#24	E10.5	3		0.247	0.608	0.0197	0.677	0.145	0.109	0.0033	0.0341	0.0229	0.0909
	367	M	#18	E10.5	3		0.236	0.621	0.0165	0.64	0.182	0.101	0.0029	0.0133	0.0061	0.0462
	352	F	#17	E10.5	3		0.204	0.611	0.0186	0.613	0.221	0.1	0.0101	0.0387	0.0322	0.0738
	355	F	#23	E10.5	3		0.199	0.562	0.0224	0.701	0.153	0.0761	0.0071	0.05	0.0466	0.124
	Cdh5CreERT2::tdTomato 4-OHT E8.5/E10.5
							FL analysis
	Mouse number	Sex	Embryo number	Inj 4-OHT	Litter		% Live Lin-	Kit+ Sca1-	LSK	CD150- CD48+ (MPPs)	CD150- CD48-	HSCs	TdTomato+ Kit+ Sca1-	TdTomato+ LSK	TdTomato+ CD150- CD48+ (MPPs)	TdTomato+ HSCs
	1	M	1	E8.5	1		0.208	0.486	0.0645	0.6	0.208	0.0362	0.489	0.4	0.36	0.3
	2B	M	2	E8.5	1		0.111	0.455	0.0459	0.601	0.159	0.0462	0.562	0.553	0.508	0.462
	2A	F	2	E8.5	1		0.111	0.455	0.0459	0.601	0.159	0.0462	0.562	0.553	0.508	0.462
	3B	M	3	E8.5	1		0.103	0.508	0.0568	0.504	0.184	0.0617	0.857	0.825	0.837	0.647
	3A	F	3	E8.5	1		0.103	0.508	0.0568	0.504	0.184	0.0617	0.857	0.825	0.837	0.647
	4	F	4	E10.5	2		0.102	0.408	0.0399	0.555	0.178	0.0378	0.563	0.738	0.711	0.443
	5	F	5	E10.5	2		0.0885	0.4	0.0429	0.493	0.2	0.0555	0.7	0.877	0.892	0.864
	6	F	6	E10.5	2		0.0769	0.569	0.0441	0.566	0.157	0.0392	0.658	0.88	0.865	0.8
	7	M	7	E10.5	2		0.0692	0.518	0.0571	0.617	0.179	0.0623	0.235	0.318	0.302	0.172
	8	M	8	E10.5	2		0.0797	0.561	0.049	0.541	0.213	0.0745	0.428	0.611	0.551	0.615
	9	M	9	E10.5	2		0.0975	0.531	0.0514	0.624	0.231	0.0462	0.151	0.184	0.164	0.174
	10	M	10	E10.5	2		0.0937	0.524	0.0669	0.649	0.191	0.0329	0.399	0.385	0.327	0.307
	1° bleeding - 4 weeks
	Cdh5CreERT2::EYFP 4-OHT E8.5/E10.5
							PB									FL cells	Normalization on LSK
	Mouse number	Sex	Embryo number	Inj 4-OHT	Litter		CD45.2	EYFP+ CD45.2	Myeloid	EYFP+ myeloid	B cells	EYFP+ B cells	T cells	EYFP+ T cells		EYFP+ LSK	% EYFP+ CD45.2 on EYFP+ LSK	% EYFP+ Myeloid on EYFP+ LSK	% EYFP+ B cells on EYFP+ LSK	% EYFP+ T cells on EYFP+ LSK
	366	M	#10	E8.5	2		0.936	0.0318	0.355	0.0257	0.631	0.0352	0.0069	0.0124		0.0677	0.469719	0.379616	0.519941	0.183161
	353	F	#11	E8.5	2		0.937	0.0702	0.265	0.0736	0.719	0.069	0.0142	0.111		0.129	0.544186	0.570543	0.534884	0.860465
	354	F	#5	E8.5	1		0.958	0.122	0.21	0.112	0.761	0.126	0.0088	0.108		0.115	1.06087	0.973913	1.09565	0.93913
	356	F	#3	E8.5	1		0.944	0.0939	0.144	0.0731	0.834	0.0974	0.0042	0.0769		0.104	0.902885	0.702885	0.936538	0.739423
	357	F	#1	E8.5	1		0.926	0.243	0.147	0.261	0.825	0.241	0.0192	0.175		0.281	0.864769	0.928826	0.857651	0.622776
	358	F	#12	E8.5	2		0.93	0.157	0.126	0.182	0.847	0.157	0.0187	0.0402		0.219	0.716895	0.83105	0.716895	0.183562
	360	M	#20	E10.5	3		0.93	0.0633	0.261	0.0595	0.729	0.0635	0.0051	0.215		0.0442	1.43213	1.34615	1.43665	4.86425
	364	M	#22	E10.5	3		0.939	0.0737	0.179	0.0769	0.806	0.0728	0.0086	0.0874		0.0527	1.39848	1.4592	1.3814	1.65844
	365	M	#24	E10.5	3		0.947	0.0629	0.279	0.0769	0.708	0.0585	0.0064	0		0.0341	1.84457	2.25513	1.71554	0
	367	M	#18	E10.5	3		0.942	0.0092	0.305	0.0087	0.681	0.0092	0.0063	0.0068		0.0133	0.691729	0.654135	0.691729	0.511278
	352	F	#17	E10.5	3		0.935	0.0902	0.135	0.107	0.827	0.0872	0.0172	0.127		0.0387	2.33075	2.76486	2.25323	3.28165
	355	F	#23	E10.5	3		0.942	0.18	0.204	0.191	0.757	0.179	0.0322	0.148		0.05	3.6	3.82	3.58	2.96
	Cdh5CreERT2::tdTomato 4-OHT E8.5/E10.5
							PB									FL cells	Normalization on LSK
	Mouse number	Sex	Embryo number	Inj 4-OHT	Litter		CD45.2	TdTomato+ CD45.2	Myeloid	TdTomato+ myeloid	B cells	TdTomato+ B cells	T cells	TdTomato+ T cells		TdTomato+ LSK+	% TdTomato+ CD45.2 on TdTomato+ LSK	% TdTomato+ Myeloid on TdTomato+ LSK	% TdTomato+ B cells on LSK TdTomato+	% TdTomato+ T cells on TdTomato+ LSK
	1	M	1	E8.5	1		0.918	0.364	0.389	0.367	0.359	0.397	0.0908	0.815		0.4	0.91	0.9175	0.9925	2.0375
	2B	M	2	E8.5	1		0.922	0.613	0.171	0.682	0.498	0.622	0.0839	0.835		0.553	1.1085	1.23327	1.12477	1.50995
	2A	F	2	E8.5	1		0.891	0.494	0.25	0.535	0.659	0.483	0.0977	0.896		0.553	0.893309	0.96745	0.873418	1.62025
	3B	M	3	E8.5	1		0.88	0.73	0.324	0.711	0.565	0.743	0.163	0.965		0.825	0.884848	0.861818	0.900606	1.1697
	3A	F	3	E8.5	1		0.883	0.795	0.363	0.767	0.55	0.819	0.19	0.969		0.825	0.963636	0.929697	0.992727	1.17455
	4	F	4	E10.5	2		0.887	0.672	0.316	0.641	0.58	0.688	0.161	0.932		0.738	0.910569	0.868564	0.932249	1.26287
	5	F	5	E10.5	2		0.895	0.893	0.227	0.904	0.676	0.9	0.144	0.97		0.877	1.01824	1.03079	1.02623	1.10604
	6	F	6	E10.5	2		0.901	0.825	0.291	0.814	0.669	0.834	0.16	0.978		0.88	0.9375	0.925	0.947727	1.11136
	7	M	7	E10.5	2		0.908	0.277	0.286	0.276	0.482	0.289	0.0661	0.722		0.318	0.871069	0.867925	0.908805	2.27044
	8	M	8	E10.5	2		0.906	0.547	0.53	0.549	0.432	0.556	0.179	0.979		0.611	0.895254	0.898527	0.909984	1.60229
	9	M	9	E10.5	2		0.89	0.118	0.319	0.131	0.6	0.111	0.0347	0.731		0.184	0.641304	0.711957	0.603261	3.97283
	10	M	10	E10.5	2		0.93	0.343	0.222	0.489	0.56	0.306	0.0718	0.803		0.385	0.890909	1.27013	0.794805	2.08571
	2° bleeding - 8 weeks
	Cdh5CreERT2::EYFP 4-OHT E8.5/E10.5
							PB									FL cells	Normalization on LSK
	Mouse number	Sex	Embryo number	Inj 4-OHT	Litter		CD45.2	EYFP+ CD45.2	Myeloid	EYFP+ myeloid	B cells	EYFP+ B cells	T cells	EYFP+ T cells		EYFP+ LSK	% EYFP+ CD45.2 on EYFP+ LSK	% EYFP+ Myeloid on EYFP+ LSK	% EYFP+ B cells on EYFP+ LSK	% EYFP+ T cells on EYFP+ LSK
	366	M	#10	E8.5	2		0.962	0.0306	0.298	0.028	0.626	0.0303	0.0685	0.0456		0.0677	0.451994	0.413589	0.447563	0.67356
	353	F	#11	E8.5	2		0.966	0.0927	0.113	0.123	0.783	0.0932	0.0951	0.051		0.129	0.718605	0.953488	0.722481	0.395349
	354	F	#5	E8.5	1		0.97	0.123	0.185	0.112	0.708	0.126	0.0847	0.122		0.115	1.06957	0.973913	1.09565	1.06087
	356	F	#3	E8.5	1		0.952	0.0727	0.15	0.0849	0.751	0.0731	0.0909	0.0487		0.104	0.699038	0.816346	0.702885	0.468269
	357	F	#1	E8.5	1		0.955	0.243	0.138	0.267	0.738	0.251	0.112	0.161		0.281	0.864769	0.950178	0.893238	0.572954
	358	F	#12	E8.5	2		0.962	0.135	0.195	0.115	0.652	0.149	0.134	0.0975		0.219	0.616438	0.525114	0.680365	0.445205
	360	M	#20	E10.5	3		0.949	0.054	0.232	0.0592	0.67	0.0534	0.082	0.0434		0.0442	1.22172	1.33937	1.20814	0.9819
	364	M	#22	E10.5	3		0.961	0.0729	0.169	0.0706	0.746	0.0715	0.0688	0.0914		0.0527	1.3833	1.33966	1.35674	1.73435
	365	M	#24	E10.5	3		0.962	0.0696	0.204	0.0852	0.723	0.068	0.0594	0.0327		0.0341	2.04106	2.49853	1.99413	0.958944
	367	M	#18	E10.5	3		0.962	0.0079	0.224	0.0123	0.697	0.0065	0.0692	0.0071		0.0133	0.593985	0.924812	0.488722	0.533835
	352	F	#17	E10.5	3		0.97	0.105	0.127	0.0881	0.745	0.098	0.108	0.174		0.0387	2.71318	2.27649	2.5323	4.49612
	355	F	#23	E10.5	3		0.972	0.184	0.176	0.179	0.699	0.189	0.113	0.162		0.05	3.68	3.58	3.78	3.24
	Cdh5CreERT2::tdTomato 4-OHT E8.5/E10.5
							PB									FL cells	Normalization on LSK
	Mouse number	Sex	Embryo number	Inj 4-OHT	Litter		CD45.2	TdTomato+ CD45.2	Myeloid	TdTomato+ myeloid	B cells	TdTomato+ B cells	T cells	TdTomato+ T cells		TdTomato+ LSK+	% TdTomato+ CD45.2 on TdTomato+ LSK	% TdTomato+ Myeloid on TdTomato+ LSK	% TdTomato+ B cells on LSK TdTomato+	% TdTomato+ T cells on TdTomato+ LSK
	1	M	1	E8.5	1		0.955	0.359	0.21	0.406	0.692	0.349	0.0666	0.305		0.4	0.8975	1.015	0.8725	0.7625
	2B	M	2	E8.5	1		0.975	0.572	0.188	0.576	0.743	0.571	0.0329	0.523		0.553	1.03436	1.04159	1.03255	0.94575
	2A	F	2	E8.5	1		0.959	0.526	0.171	0.582	0.705	0.523	0.104	0.443		0.553	0.951175	1.05244	0.94575	0.801085
	3B	M	3	E8.5	1		0.936	0.776	0.213	0.817	0.66	0.77	0.103	0.72		0.825	0.940606	0.990303	0.933333	0.872727
	3A	F	3	E8.5	1		0.945	0.746	0.195	0.789	0.646	0.736	0.133	0.72		0.825	0.904242	0.956364	0.892121	0.872727
	4	F	4	E10.5	2		0.959	0.65	0.193	0.597	0.66	0.65	0.121	0.707		0.738	0.880759	0.808943	0.880759	0.957995
	5	F	5	E10.5	2		0.956	0.865	0.177	0.885	0.688	0.869	0.115	0.813		0.877	0.986317	1.00912	0.990878	0.927024
	6	F	6	E10.5	2		0.953	0.858	0.208	0.874	0.637	0.851	0.109	0.857		0.88	0.975	0.993182	0.967045	0.973864
	7	M	7	E10.5	2		0.95	0.269	0.371	0.281	0.523	0.252	0.0811	0.301		0.318	0.845912	0.883648	0.792453	0.946541
	8	M	8	E10.5	2		0.941	0.509	0.368	0.533	0.506	0.483	0.101	0.528		0.611	0.833061	0.87234	0.790507	0.864157
	9	M	9	E10.5	2		0.951	0.109	0.314	0.119	0.587	0.0991	0.0718	0.111		0.184	0.592391	0.646739	0.538587	0.603261
	10	M	10	E10.5	2		0.941	0.116	0.177	0.507	0.721	0.397	0.0684	0.305		0.385	0.301299	1.31688	1.03117	0.792208
	3° bleeding - 12 weeks
	Cdh5CreERT2::EYFP 4-OHT E8.5/E10.5
							PB									FL cells	Normalization on LSK
	Mouse number	Sex	Embryo number	Inj 4-OHT	Litter		CD45.2	EYFP+ CD45.2	Myeloid	EYFP+ myeloid	B cells	EYFP+ B cells	T cells	EYFP+ T cells		EYFP+ LSK	% EYFP+ CD45.2 on EYFP+ LSK	% EYFP+ Myeloid on EYFP+ LSK	% EYFP+ B cells on EYFP+ LSK	% EYFP+ T cells on EYFP+ LSK
	366	M	#10	E8.5	2		0.964	0.0331	0.227	0.0319	0.65	0.0319	0.101	0.0418		0.0677	0.488922	0.471196	0.471196	0.61743
	353	F	#11	E8.5	2		0.967	0.102	0.174	0.164	0.621	0.0985	0.177	0.0496		0.129	0.790698	1.27132	0.763566	0.384496
	354	F	#5	E8.5	1		0.964	0.124	0.178	0.113	0.655	0.131	0.144	0.113		0.115	1.07826	0.982609	1.13913	0.982609
	356	F	#3	E8.5	1		0.96	0.0814	0.151	0.14	0.643	0.0776	0.122	0.0634		0.104	0.782692	1.34615	0.746154	0.609615
	357	F	#1	E8.5	1		0.967	0.253	0.149	0.298	0.675	0.258	0.134	0.171		0.281	0.900356	1.0605	0.918149	0.608541
	358	F	#12	E8.5	2		0.964	0.139	0.17	0.145	0.627	0.153	0.123	0.0836		0.219	0.634703	0.6621	0.69863	0.381735
	360	M	#20	E10.5	3		0.961	0.053	0.121	0.045	0.735	0.0524	0.133	0.0638		0.0442	1.1991	1.0181	1.18552	1.44344
	364	M	#22	E10.5	3		0.962	0.0644	0.39	0.0621	0.496	0.0664	0.0964	0.0633		0.0527	1.22201	1.17837	1.25996	1.20114
	365	M	#24	E10.5	3		0.96	0.0744	0.123	0.0833	0.75	0.0751	0.0962	0.0675		0.0341	2.18182	2.44282	2.20235	1.97947
	367	M	#18	E10.5	3		0.975	0.0086	0.281	0.0066	0.617	0.0096	0.0737	0.0087		0.0133	0.646617	0.496241	0.721805	0.654135
	352	F	#17	E10.5	3		0.975	0.126	0.148	0.111	0.653	0.127	0.15	0.134		0.0387	3.25581	2.86822	3.28165	3.46253
	355	F	#23	E10.5	3		0.967	0.199	0.205	0.187	0.535	0.21	0.197	0.187		0.05	3.98	3.74	4.2	3.74
	Cdh5CreERT2::tdTomato 4-OHT E8.5/E10.5
							PB									FL cells	Normalization on LSK
	Mouse number	Sex	Embryo number	Inj 4-OHT	Litter		CD45.2	TdTomato+ CD45.2	Myeloid	TdTomato+ myeloid	B cells	TdTomato+ B cells	T cells	TdTomato+ T cells		TdTomato+ LSK+	% TdTomato+ CD45.2 on TdTomato+ LSK	% TdTomato+ Myeloid on TdTomato+ LSK	% TdTomato+ B cells on LSK TdTomato+	% TdTomato+ T cells on TdTomato+ LSK
	1	M	1	E8.5	1		0.966	0.325	0.154	0.406	0.705	0.324	0.124	0.208		0.4	0.8125	1.015	0.81	0.52
	2B	M	2	E8.5	1		0.957	0.485	0.206	0.566	0.63	0.492	0.142	0.492		0.553	0.877034	1.02351	0.889693	0.889693
	2A	F	2	E8.5	1		0.968	0.432	0.185	0.582	0.64	0.41	0.152	0.314		0.553	0.781193	1.05244	0.74141	0.567812
	3B	M	3	E8.5	1		0.96	0.712	0.164	0.87	0.667	0.717	0.15	0.495		0.825	0.86303	1.05455	0.869091	0.6
	3A	F	3	E8.5	1		0.957	0.631	0.154	0.816	0.603	0.635	0.222	0.477		0.825	0.764848	0.989091	0.769697	0.578182
	4	F	4	E10.5	2		0.976	0.515	0.177	0.595	0.638	0.548	0.166	0.286		0.738	0.697832	0.806233	0.742547	0.387534
	5	F	5	E10.5	2		0.976	0.733	0.15	0.884	0.689	0.734	0.138	0.538		0.877	0.835804	1.00798	0.836944	0.613455
	6	F	6	E10.5	2		0.973	0.73	0.182	0.91	0.619	0.704	0.169	0.606		0.88	0.829545	1.03409	0.8	0.688636
	7	M	7	E10.5	2		0.967	0.268	0.161	0.347	0.723	0.255	0.103	0.187		0.318	0.842767	1.09119	0.801887	0.58805
	8	M	8	E10.5	2		0.973	0.408	0.2	0.545	0.686	0.378	0.103	0.32		0.611	0.667758	0.89198	0.618658	0.523732
	9	M	9	E10.5	2		0.969	0.101	0.238	0.141	0.632	0.0866	0.121	0.0873		0.184	0.548913	0.766304	0.470652	0.474457
	10	M	10	E10.5	2		0.962	0.349	0.134	0.491	0.738	0.34	0.113	0.217		0.385	0.906494	1.27532	0.883117	0.563636
	4° bleeding - 16 weeks - Final analysis
	Cdh5CreERT2::EYFP 4-OHT E8.5/E10.5
							PB									FL cells	Normalization on LSK
	Mouse number	Sex	Embryo number	Inj 4-OHT	Litter		CD45.2	EYFP+ CD45.2	Myeloid	EYFP+ myeloid	B cells	EYFP+ B cells	T cells	EYFP+ T cells		EYFP+ LSK	% EYFP+ CD45.2 on EYFP+ LSK	% EYFP+ Myeloid on EYFP+ LSK	% EYFP+ B cells on EYFP+ LSK	% EYFP+ T cells on EYFP+ LSK
	366	M	#10	E8.5	2		0.965	0.0327	0.2	0.0368	0.61	0.0331	0.172	0.0198		0.0677	0.483013	0.543575	0.488922	0.292467
	353	F	#11	E8.5	2		0.97	0.0992	0.16	0.185	0.592	0.0948	0.231	0.0487		0.129	0.768992	1.43411	0.734884	0.377519
	354	F	#5	E8.5	1		0.973	0.122	0.174	0.0983	0.617	0.137	0.196	0.0938		0.115	1.06087	0.854783	1.1913	0.815652
	356	F	#3	E8.5	1		0.953	0.102	0.195	0.128	0.543	0.105	0.231	0.0773		0.104	0.980769	1.23077	1.00962	0.743269
	357	F	#1	E8.5	1		0.965	0.219	0.115	0.21	0.622	0.258	0.244	0.123		0.281	0.779359	0.747331	0.918149	0.437722
	358	F	#12	E8.5	2		0.984	0.127	0.148	0.129	0.706	0.137	0.127	0.0788		0.219	0.579909	0.589041	0.625571	0.359817
	360	M	#20	E10.5	3		0.96	0.0449	0.275	0.0437	0.577	0.0445	0.134	0.0465		0.0442	1.01584	0.988688	1.00679	1.05204
	364	M	#22	E10.5	3		0.963	0.0615	0.164	0.0558	0.689	0.0635	0.135	0.0594		0.0527	1.16698	1.05882	1.20493	1.12713
	365	M	#24	E10.5	3		0.96	0.0722	0.203	0.0842	0.639	0.0727	0.142	0.0502		0.0341	2.1173	2.46921	2.13196	1.47214
	367	M	#18	E10.5	3		0.98	0.0108	0.305	0.0083	0.597	0.0118	0.0854	0.011		0.0133	0.81203	0.62406	0.887218	0.827068
	352	F	#17	E10.5	3		0.982	0.101	0.162	0.0881	0.626	0.108	0.198	0.0861		0.0387	2.60982	2.27649	2.7907	2.22481
	355	F	#23	E10.5	3		0.974	0.178	0.174	0.173	0.449	0.193	0.351	0.158		0.05	3.56	3.46	3.86	3.16
							BM									FL cells	Normalization on LSK					BM LSK										FL cells				Normalization on donor cells
	Mouse number	Sex	Embryo number	Inj 4-OHT	Litter		CD45.2	EYFP+ CD45.2	Myeloid	EYFP+ myeloid	B cells	EYFP+ B cells	T cells	EYFP+ T cells		EYFP+ LSK	% EYFP+ CD45.2 on EYFP+ LSK	% EYFP+ Myeloid on EYFP+ LSK	% EYFP+ B cells on EYFP+ LSK	% EYFP+ T cells on EYFP+ LSK		CD45.2 on live Lin-	Kit+ Sca1-	LSK	CD150- CD48+ (MPPs)	HSCs	EYFP+ Kit+ Sca1-	EYFP+ LSK	EYFP+ CD150- CD48+ (MPPs)	EYFP+ HSCs		EYFP+ HSCs	EYFP+ MPPS	EYFP+ LSK	EYFP+ Kit+ Sca1-	% EYFP+ HSCs on EYFP+ HSCs	% EYFP+ MPPs on EYFP+ MPPs	% EYFP+ LSK on EYFP+ LSK	% EYFP+ Kit+ Sca1- on EYFP+ Kit+ Sca1-
	366	M	#10	E8.5	2		0.994	0.0409	0.827	0.0395	0.108	0.0462	0.0138	0.119		0.0677	0.604136	0.583456	0.682422	1.75775		0.992	0.292	0.0285	0.924	0.0105	0.0442	0.0536	0.0523	0.222		0.0765	0.0643	0.0677	0.22	2.90196	0.813375	0.791728	0.200909
	353	F	#11	E8.5	2		0.977	0.0987	0.553	0.122	0.327	0.0638	0.0405	0.0564		0.129	0.765116	0.945736	0.494574	0.437209		0.978	0.261	0.018	0.855	0.0278	0.145	0.13	0.125	0.0741		0.112	0.124	0.129	0.264	0.661607	1.00806	1.00775	0.549242
	354	F	#5	E8.5	1		0.99	0.0685	0.764	0.0588	0.163	0.115	0.017	0.0913		0.115	0.595652	0.511304	1	0.793913		0.994	0.276	0.0169	0.918	0.0239	0.0547	0.0965	0.0981	0.0455		0.137	0.106	0.115	0.13	0.332117	0.925472	0.83913	0.420769
	356	F	#3	E8.5	1		0.987	0.183	0.639	0.216	0.268	0.113	0.0243	0.0881		0.104	1.75962	2.07692	1.08654	0.847115		0.986	0.262	0.0176	0.926	0.0168	0.221	0.194	0.197	0		0.112	0.102	0.104	0.184	0	1.93137	1.86538	1.20109
	357	F	#1	E8.5	1		0.985	0.288	0.571	0.307	0.333	0.27	0.0249	0.159		0.281	1.02491	1.09253	0.960854	0.565836		0.987	0.261	0.0188	0.878	0.0263	0.316	0.405	0.422	0.0769		0.281	0.285	0.281	0.343	0.273665	1.4807	1.44128	0.921283
	358	F	#12	E8.5	2		0.992	0.115	0.628	0.131	0.287	0.0858	0.0172	0.0712		0.219	0.525114	0.598174	0.391781	0.325114		0.98	0.247	0.028	0.848	0.0328	0.125	0.148	0.149	0.0556		0.184	0.238	0.219	0.294	0.302174	0.62605	0.675799	0.42517
	360	M	#20	E10.5	3		0.985	0.032	0.686	0.0269	0.228	0.0477	0.0163	0.0531		0.0442	0.723982	0.608597	1.07919	1.20136		0.976	0.226	0.0376	0.953	0.0149	0.0281	0.032	0.0308	0.0357		0.112	0.0261	0.0442	0.0049	0.31875	1.18008	0.723982	5.73469
	364	M	#22	E10.5	3		0.986	0.0384	0.718	0.0368	0.202	0.0413	0.018	0.0701		0.0527	0.728653	0.698292	0.783681	1.33017		0.986	0.277	0.0308	0.861	0.0279	0.0407	0.0338	0.0343	0.0606		0.125	0.0356	0.0527	0.0053	0.4848	0.963483	0.641366	7.67925
	365	M	#24	E10.5	3		0.983	0.0768	0.735	0.735	0.185	0.0576	0.0144	0.0684		0.0341	2.2522	21.5543	1.68915	2.00587		0.988	0.284	0.0283	0.919	0.0171	0.0683	0.0611	0.0593	0.143		0.0909	0.0229	0.0341	0.0033	1.57316	2.58952	1.79179	20.697
	367	M	#18	E10.5	3		0.986	0.0122	0.783	0.0119	0.141	0.0119	0.0146	0.0239		0.0133	0.917293	0.894737	0.894737	1.79699		0.995	0.312	0.0378	0.917	0.0166	0.0148	0.0138	0.006	0.222		0.0462	0.0061	0.0133	0.0029	4.80519	0.983607	1.03759	5.10345
	352	F	#17	E10.5	3		0.991	0.0902	0.573	0.0964	0.33	0.079	0.0332	0.124		0.0387	2.33075	2.49096	2.04134	3.20413		0.989	0.272	0.017	0.929	0.0071	0.0856	0.0565	0.0575	0		0.0738	0.0322	0.0387	0.0101	0	1.78571	1.45995	8.47525
	355	F	#23	E10.5	3		0.992	0.187	0.691	0.203	0.206	0.138	0.0292	0.157		0.05	3.74	4.06	2.76	3.14		0.989	0.275	0.017	0.887	0.0151	0.202	0.207	0.207	0.167		0.124	0.0466	0.05	0.0071	1.34677	4.44206	4.14	28.4507
	Cdh5CreERT2::tdTomato 4-OHT E8.5/E10.5
							PB									FL cells	Normalization on LSK
	Mouse number	Sex	Embryo number	Inj 4-OHT	Litter		CD45.2	TdTomato+ CD45.2	Myeloid	TdTomato+ myeloid	B cells	TdTomato+ B cells	T cells	TdTomato+ T cells		TdTomato+ LSK+	% TdTomato+ CD45.2 on TdTomato+ LSK	% TdTomato+ Myeloid on TdTomato+ LSK	% TdTomato+ B cells on LSK TdTomato+	% TdTomato+ T cells on TdTomato+ LSK
	1	M	1	E8.5	1		0.975	0.363	0.232	0.452	0.634	0.325	0.108	0.356		0.4	0.9075	1.13	0.8125	0.89
	2B	M	2	E8.5	1		0.981	0.53	0.26	0.631	0.632	0.477	0.0796	0.571		0.553	0.958409	1.14105	0.862568	1.03255
	2A	F	2	E8.5	1		0.988	0.432	0.162	0.593	0.729	0.384	0.0585	0.463		0.553	0.781193	1.07233	0.694394	0.837251
	3B	M	3	E8.5	1		0.976	0.741	0.216	0.873	0.641	0.693	0.117	0.726		0.825	0.898182	1.05818	0.84	0.88
	3A	F	3	E8.5	1		0.974	0.726	0.2	0.871	0.603	0.671	0.146	0.713		0.825	0.88	1.05576	0.813333	0.864242
	4	F	4	E10.5	2		0.988	0.582	0.334	0.645	0.514	0.521	0.0998	0.575		0.738	0.788618	0.873984	0.705962	0.779133
	5	F	5	E10.5	2		0.967	0.802	0.272	0.867	0.514	0.743	0.151	0.841		0.877	0.914481	0.988597	0.847206	0.958951
	6	F	6	E10.5	2		0.983	0.822	0.23	0.938	0.551	0.742	0.162	0.882		0.88	0.934091	1.06591	0.843182	1.00227
	7	M	7	E10.5	2		0.978	0.338	0.4	0.398	0.47	0.282	0.11	0.341		0.318	1.06289	1.25157	0.886792	1.07233
	8	M	8	E10.5	2		0.974	0.426	0.333	0.554	0.49	0.337	0.149	0.408		0.611	0.697218	0.90671	0.551555	0.667758
	9	M	9	E10.5	2		0.979	0.118	0.268	0.159	0.576	0.0985	0.13	0.111		0.184	0.641304	0.86413	0.535326	0.603261
	10	M	10	E10.5	2		0.97	0.323	0.237	0.448	0.622	0.254	0.109	0.355		0.385	0.838961	1.16364	0.65974	0.922078
							BM									FL cells	Normalization on LSK					BM LSK										FL cells				Normalization on donor cells
	Mouse number	Sex	Embryo number	Inj 4-OHT	Litter		CD45.2	TdTomato+ CD45.2	Myeloid	TdTomato+ myeloid	B cells	TdTomato+ B cells	T cells	TdTomato+ T cells		TdTomato+ LSK+	% TdTomato+ CD45.2 on TdTomato+ LSK	% TdTomato+ Myeloid on TdTomato+ LSK	% TdTomato+ B cells on LSK TdTomato+	% TdTomato+ T cells on TdTomato+ LSK		CD45.2 on live Lin-	Kit+ Sca1-	LSK	CD150- CD48+ (MPPs)	HSCs	EYFP+ Kit+ Sca1-	EYFP+ LSK	EYFP+ CD150- CD48+ (MPPs)	EYFP+ HSCs		EYFP+ HSCs	EYFP+ MPPS	EYFP+ LSK	EYFP+ Kit+ Sca1-	% EYFP+ HSCs on EYFP+ HSCs	% EYFP+ MPPs on EYFP+ MPPs	% EYFP+ LSK on EYFP+ LSK	% EYFP+ Kit+ Sca1- on EYFP+ Kit+ Sca1-
	1	M	1	E8.5	1		0.988	0.338	0.708	0.341	0.187	0.305	0.0136	0.352		0.4	0.845	0.8525	0.7625	0.88		0.991	0.467	0.0245	0.893	0.0197	0.343	0.309	0.302	0		0.3	0.36	0.4	0.489	0	0.838889	0.7725	0.701431
	2B	M	2	E8.5	1		0.9899	0.585	0.804	0.595	0.107	0.508	0.0094	0.535		0.553	1.05787	1.07595	0.918626	0.96745		0.993	0.488	0.0438	0.858	0.0268	0.526	0.545	0.538	0.562		0.462	0.508	0.553	0.562	1.21645	1.05906	0.985533	0.935943
	2A	F	2	E8.5	1		0.989	0.657	0.634	0.737	0.262	0.46	0.0161	0.518		0.553	1.18807	1.33273	0.831826	0.936709		0.991	0.454	0.0148	0.793	0.0467	0.711	0.637	0.634	0.214		0.462	0.508	0.553	0.562	0.463203	1.24803	1.1519	1.26512
	3B	M	3	E8.5	1		0.934	0.827	0.807	0.841	0.113	0.725	0.0178	0.716		0.825	1.00242	1.01939	0.878788	0.867879		0.992	0.414	0.135	0.673	0.0216	0.811	0.826	0.825	0.705		0.647	0.837	0.825	0.857	1.08964	0.985663	1.00121	0.946324
	3A	F	3	E8.5	1		0.988	0.771	0.616	0.846	0.277	0.602	0.0266	0.712		0.825	0.934545	1.02545	0.729697	0.86303		0.987	0.456	0.0196	0.867	0.0409	0.809	0.813	0.841	0.375		0.647	0.837	0.825	0.857	0.579598	1.00478	0.985455	0.943991
	4	F	4	E10.5	2		0.992	0.605	0.656	0.598	0.238	0.607	0.0192	0.642		0.738	0.819783	0.810298	0.822493	0.869919		0.99	0.483	0.0202	0.849	0.0053	0.588	0.669	0.659	0.75		0.443	0.711	0.738	0.563	1.693	0.926864	0.906504	1.0444
	5	F	5	E10.5	2		0.989	0.851	0.627	0.875	0.271	0.788	0.0207	0.795		0.877	0.970353	0.997719	0.898518	0.906499		0.992	0.481	0.0255	0.761	0.041	0.87	0.876	0.879	0.861		0.864	0.892	0.877	0.7	0.996528	0.985426	0.99886	1.24286
	6	F	6	E10.5	2		0.989	0.888	0.63	0.921	0.255	0.802	0.0271	0.81		0.88	1.00909	1.04659	0.911364	0.920455		0.993	0.475	0.0137	0.785	0.0166	0.921	0.947	0.954	0.667		0.8	0.865	0.88	0.658	0.83375	1.10289	1.07614	1.3997
	7	M	7	E10.5	2		0.962	0.278	0.7	0.279	0.201	0.284	0.0165	0.354		0.318	0.874214	0.877358	0.893082	1.11321		0.983	0.502	0.0452	0.855	0.044	0.236	0.255	0.25	0.244		0.172	0.302	0.318	0.235	1.4186	0.827815	0.801887	1.00426
	8	M	8	E10.5	2		0.986	0.538	0.726	0.571	0.183	0.393	0.0132	0.426		0.611	0.880524	0.934534	0.643208	0.697218		0.993	0.495	0.0423	0.809	0.0356	0.578	0.485	0.449	0.684		0.615	0.551	0.611	0.428	1.1122	0.814882	0.793781	1.35047
	9	M	9	E10.5	2		0.99	0.147	0.698	0.157	0.205	0.112	0.0177	0.127		0.184	0.798913	0.853261	0.608696	0.690217		0.995	0.495	0.0213	0.922	0.0146	0.16	0.157	0.152	0		0.174	0.164	0.184	0.151	0	0.926829	0.853261	1.0596
	10	M	10	E10.5	2		0.984	0.454	0.693	0.495	0.215	0.315	0.0152	0.315		0.385	1.17922	1.28571	0.818182	0.818182		0.991	0.455	0.0117	0.813	0.0373	0.502	0.517	0.511	0.429		0.307	0.327	0.385	0.399	1.39739	1.56269	1.34286	1.25815

## Sheet: Supplementary Table 6
	E14.5 FL secondary transplantation data
	Cdh5CreERT2::EYFP 4-OHT E8.5/E10.5
						Donor BM LSK
	Mouse number	Sex	Donor	Inj 4-OHT		CD45.2 on live Lin-	EYFP+ CD45.2	Kit+ Sca1-	LSK	CD150- CD48+ (MPPs)	HSCs	EYFP+ Kit+ Sca1-	EYFP+ LSK	EYFP+ CD150- CD48+ (MPPs)	EYFP+ HSCs
	4	F	#357	E 8.5		0.987	0.3	0.261	0.0188	0.878	0.0263	0.316	0.405	0.422	0.0769
	5	F	#358	E 8.5		0.98	0.129	0.247	0.028	0.848	0.0328	0.125	0.148	0.149	0.0556
	6	F	#366	E 8.5		0.992	0.0427	0.292	0.0285	0.924	0.0105	0.0442	0.0536	0.0523	0.222
	12	M	#356	E 8.5		0.986	0.206	0.262	0.0176	0.926	0.0168	0.221	0.194	0.197	0
	25	M	#354	E 8.5		0.994	0.0629	0.276	0.0169	0.918	0.0239	0.0547	0.0965	0.0981	0.0455
	1	F	#352	E 10.5		0.989	0.0909	0.272	0.017	0.929	0.0071	0.0856	0.0565	0.0575	0
	2	F	#364	E 10.5		0.986	0.0408	0.277	0.0308	0.861	0.0279	0.0407	0.0338	0.0343	0.0606
	3	F	#367	E 10.5		0.995	0.0136	0.312	0.0378	0.917	0.0166	0.0148	0.0138	0.006	0.222
	8	M	#360	E 10.5		0.976	0.0292	0.226	0.0376	0.953	0.0149	0.0281	0.032	0.0308	0.0357
	9	M	#355	E 10.5		0.989	0.2	0.275	0.017	0.887	0.0151	0.202	0.207	0.207	0.167
	Cdh5CreERT2::tdTomato 4-OHT E8.5/E10.5
						Donor BM LSK
	Mouse number	Sex	Donor	Inj 4-OHT		CD45.2 on live Lin-	TdTomato+ CD45.2	Kit+ Sca1-	LSK	CD150- CD48+ (MPPs)	HSCs	TdTomato+ Kit+ Sca1-	TdTomato+ LSK	TdTomato+ CD150- CD48+ (MPPs)	TdTomato+ HSCs
	14	F	#2A	E8.5		0.991	0.682	0.454	0.0148	0.793	0.0467	0.711	0.637	0.634	0.214
	16	F	#2B	E8.5		0.993	0.529	0.488	0.0438	0.858	0.0268	0.526	0.545	0.538	0.562
	20	M	#1	E8.5		0.991	0.339	0.467	0.0245	0.893	0.0197	0.343	0.309	0.302	0
	22	M	#3B	E8.5		0.992	0.811	0.414	0.135	0.673	0.0216	0.811	0.826	0.825	0.705
	23	M	#3A	E8.5		0.987	0.81	0.456	0.0196	0.867	0.0409	0.809	0.813	0.841	0.375
	13	F	#8	E10.5		0.993	0.561	0.495	0.0423	0.809	0.0356	0.578	0.485	0.449	0.684
	15	F	#6	E10.5		0.993	0.916	0.475	0.0137	0.785	0.0166	0.921	0.947	0.954	0.667
	18	F	#9	E10.5		0.995	0.162	0.495	0.0213	0.922	0.0146	0.16	0.157	0.152	0
	19	M	#5	E10.5		0.992	0.863	0.481	0.0255	0.761	0.041	0.87	0.876	0.879	0.861
	21	M	#10	E10.5		0.983	0.248	0.502	0.0452	0.855	0.044	0.236	0.255	0.25	0.244
	26	M	#7	E10.5		0.991	0.493	0.455	0.0117	0.813	0.0373	0.502	0.517	0.511	0.429
	1° bleeding - 4 weeks
	Cdh5CreERT2::EYFP 4-OHT E8.5/E10.5
						PB									Donor BM cells	Normalization on LSK
	Mouse number	Sex	Donor	Inj 4-OHT		CD45.2	EYFP+ CD45.2	Myeloid	EYFP+ myeloid	B cells	EYFP+ B cells	T cells	EYFP+ T cells		EYFP+ LSK	% EYFP+ CD45.2 on EYFP+ LSK	% EYFP+ Myeloid on EYFP+ LSK	% EYFP+ B cells on EYFP+ LSK	% EYFP+ T cells on EYFP+ LSK
	4	F	#357	E 8.5		0.84	0.237	0.924	0.212	0.0712	0.552	0.0016	0.733		0.405	0.585185	0.523457	1.36296	1.80988
	5	F	#358	E 8.5		0.871	0.0552	0.894	0.0416	0.101	0.175	0.00049	0		0.148	0.372973	0.281081	1.18243	0
	6	F	#366	E 8.5		0.865	0.0028	0.757	0.00064	0.237	0.0098	0.00012	0		0.0536	0.0522388	0.0119403	0.182836	0
	12	M	#356	E 8.5		0.903	0.089	0.764	0.0635	0.23	0.174	0.001	0		0.194	0.458763	0.32732	0.896907	0
	25	M	#354	E 8.5		0.846	0.0137	0.586	0	0.376	0.0356	0.02	0		0.0965	0.141969	0	0.368912	0
	1	F	#352	E 10.5		0.818	0.0471	0.565	0.0555	0.423	0.0356	0.0016	0.231		0.0565	0.833628	0.982301	0.630088	4.0885
	2	F	#364	E 10.5		0.875	0.0307	0.629	0.038	0.364	0.0179	0.0029	0.0741		0.0338	0.908284	1.12426	0.529586	2.19231
	3	F	#367	E 10.5		0.959	0.0855	0.995	0.086	0.0027	0	0	0		0.0138	6.19565	6.23188	0	0
	8	M	#360	E 10.5		0.865	0.0464	0.799	0.0493	0.195	0.0334	0.00096	0		0.032	1.45	1.54062	1.04375	0
	9	M	#355	E 10.5		0.84	0.202	0.786	0.196	0.207	0.228	0.00042	0.25		0.207	0.975845	0.94686	1.10145	1.20773
	Cdh5CreERT2::tdTomato 4-OHT E8.5/E10.5
						PB									Donor BM cells	Normalization on LSK
	Mouse number	Sex	Donor	Inj 4-OHT		CD45.2	TdTomato+ CD45.2	Myeloid	TdTomato+ myeloid	B cells	TdTomato+ B cells	T cells	TdTomato+ T cells		TdTomato+ LSK+	% TdTomato+ CD45.2 on TdTomato+ LSK	% TdTomato+ Myeloid on TdTomato+ LSK	% TdTomato+ B cells on TdTomato+ LSK	% TdTomato+ T cells on TdTomato+ LSK
	14	F	#2A	E8.5		0.827	0.642	0.617	0.658	0.375	0.628	0.0047	0.628		0.637	1.00785	1.03297	0.985871	0.985871
	16	F	#2B	E8.5		0.815	0.563	0.436	0.584	0.553	0.547	0.0044	0.524		0.545	1.03303	1.07156	1.00367	0.961468
	20	M	#1	E8.5		0.835	0.47	0.729	0.506	0.28	0.387	0.0065	0.448		0.309	1.52104	1.63754	1.25243	1.44984
	22	M	#3B	E8.5		0.927	0.779	0.973	0.775	0.0241	0.946	0.0039	0.818		0.826	0.943099	0.938257	1.14528	0.990315
	23	M	#3A	E8.5		0.857	0.824	0.778	0.811	0.204	0.867	0.0082	0.883		0.813	1.01353	0.99754	1.06642	1.0861
	13	F	#8	E10.5		0.824	0.691	0.602	0.797	0.388	0.529	0.0052	0.558		0.485	1.42474	1.6433	1.09072	1.15052
	15	F	#6	E10.5		0.895	0.943	0.5	0.918	0.489	0.969	0.0079	0.962		0.947	0.995776	0.969377	1.02323	1.01584
	18	F	#9	E10.5		0.811	0.15	0.474	0.163	0.511	0.138	0.0066	0.143		0.157	0.955414	1.03822	0.878981	0.910828
	19	M	#5	E10.5		0.876	0.9	0.677	0.9	0.307	0.898	0.0032	0.931		0.876	1.0274	1.0274	1.02511	1.06279
	21	M	#10	E10.5		0.801	0.48	0.655	0.522	0.34	0.397	0.0012	0.588		0.255	1.88235	2.04706	1.55686	2.30588
	26	M	#7	E10.5		0.748	0.207	0.248	0.115	0.705	0.247	0.0314	0.0881		0.517	0.400387	0.222437	0.477756	0.170406
	2° bleeding - 8 weeks
	Cdh5CreERT2::EYFP 4-OHT E8.5/E10.5
						PB									Donor BM cells	Normalization on LSK
	Mouse number	Sex	Donor	Inj 4-OHT		CD45.2	EYFP+ CD45.2	Myeloid	EYFP+ myeloid	B cells	EYFP+ B cells	T cells	EYFP+ T cells		EYFP+ LSK	% EYFP+ CD45.2 on EYFP+ LSK	% EYFP+ Myeloid on EYFP+ LSK	% EYFP+ B cells on EYFP+ LSK	% EYFP+ T cells on EYFP+ LSK
	4	F	#357	E 8.5		0.82	0.0926	0.329	0.0354	0.545	0.118	0.116	0.14		0.405	0.228642	0.0874074	0.291358	0.345679
	5	F	#358	E 8.5		0.868	0.0819	0.348	0.0028	0.528	0.11	0.115	0.198		0.148	0.553378	0.0189189	0.743243	1.33784
	6	F	#366	E 8.5		0.819	0.0015	0.253	0	0.6	0.0025	0.136	0		0.0536	0.0279851	0	0.0466418	0
	12	M	#356	E 8.5		0.923	0.165	0.275	0.0808	0.674	0.2	0.0445	0.173		0.194	0.850515	0.416495	1.03093	0.891753
	25	M	#354	E 8.5		0.921	0.0065	0.207	0.00078	0.622	0.0099	0.165	0.00065		0.0965	0.0673575	0.0080829	0.102591	0.00673575
	1	F	#352	E 10.5		0.833	0.0449	0.213	0.0015	0.685	0.0531	0.0959	0.0837		0.0565	0.79469	0.0265487	0.939823	1.48142
	2	F	#364	E 10.5		0.924	0.0363	0.219	0.118	0.693	0.0144	0.0785	0		0.0338	1.07396	3.49112	0.426036	0
	3	F	#367	E 10.5		0.949	0.138	0.529	0.192	0.384	0.0696	0.0791	0.102		0.0138	10	13.913	5.04348	7.3913
	8	M	#360	E 10.5		0.908	0.0719	0.303	0.0027	0.642	0.101	0.05	0.119		0.032	2.24688	0.084375	3.15625	3.71875
	9	M	#355	E 10.5		0.88	0.104	0.314	0.0054	0.622	0.142	0.0526	0.259		0.207	0.502415	0.026087	0.68599	1.25121
	Cdh5CreERT2::tdTomato 4-OHT E8.5/E10.5
						PB									Donor BM cells	Normalization on LSK
	Mouse number	Sex	Donor	Inj 4-OHT		CD45.2	TdTomato+ CD45.2	Myeloid	TdTomato+ myeloid	B cells	TdTomato+ B cells	T cells	TdTomato+ T cells		TdTomato+ LSK+	% TdTomato+ CD45.2 on TdTomato+ LSK	% TdTomato+ Myeloid on TdTomato+ LSK	% TdTomato+ B cells on TdTomato+ LSK	% TdTomato+ T cells on TdTomato+ LSK
	14	F	#2A	E8.5		0.889	0.642	0.196	0.82	0.645	0.657	0.144	0.34		0.637	1.00785	1.28728	1.0314	0.533752
	16	F	#2B	E8.5		0.877	0.611	0.163	0.948	0.675	0.608	0.152	0.259		0.545	1.1211	1.73945	1.1156	0.475229
	20	M	#1	E8.5		0.896	0.336	0.544	0.271	0.345	0.477	0.0995	0.22		0.309	1.08738	0.877023	1.54369	0.711974
	22	M	#3B	E8.5		0.855	0.889	0.301	0.997	0.576	0.892	0.107	0.583		0.826	1.07627	1.20702	1.0799	0.705811
	23	M	#3A	E8.5		0.835	0.773	0.224	0.851	0.621	0.803	0.137	0.516		0.813	0.9508	1.04674	0.9877	0.634686
	13	F	#8	E10.5		0.884	0.567	0.114	0.851	0.753	0.555	0.117	0.376		0.485	1.16907	1.75464	1.14433	0.775258
	15	F	#6	E10.5		0.904	0.855	0.154	0.995	0.699	0.879	0.136	0.573		0.947	0.902851	1.05069	0.928194	0.605069
	18	F	#9	E10.5		0.909	0.165	0.184	0.265	0.648	0.167	0.16	0.0435		0.157	1.05096	1.6879	1.06369	0.27707
	19	M	#5	E10.5		0.855	0.684	0.291	0.518	0.578	0.768	0.111	0.697		0.876	0.780822	0.591324	0.876712	0.795662
	21	M	#10	E10.5		0.789	0.405	0.216	0.433	0.63	0.408	0.142	0.346		0.255	1.58824	1.69804	1.6	1.35686
	26	M	#7	E10.5		0.887	0.355	0.182	0.62	0.628	0.298	0.177	0.289		0.517	0.686654	1.19923	0.576402	0.558994
	3° bleeding - 12 weeks
	Cdh5CreERT2::EYFP 4-OHT E8.5/E10.5
						PB									Donor BM cells	Normalization on LSK
	Mouse number	Sex	Donor	Inj 4-OHT		CD45.2	EYFP+ CD45.2	Myeloid	EYFP+ myeloid	B cells	EYFP+ B cells	T cells	EYFP+ T cells		EYFP+ LSK	% EYFP+ CD45.2 on EYFP+ LSK	% EYFP+ Myeloid on EYFP+ LSK	% EYFP+ B cells on EYFP+ LSK	% EYFP+ T cells on EYFP+ LSK
	4	F	#357	E 8.5		0.895	0.0599	0.301	0.0185	0.549	0.0852	0.14	0.0523		0.405	0.147901	0.045679	0.21037	0.129136
	5	F	#358	E 8.5		0.941	0.0519	0.29	0.0011	0.532	0.0723	0.17	0.0759		0.148	0.350676	0.00743243	0.488514	0.512838
	6	F	#366	E 8.5		0.873	0.001	0.277	0.00031	0.55	0.0019	0.164	0		0.0536	0.0186567	0.00578358	0.0354478	0
	12	M	#356	E 8.5		0.933	0.156	0.296	0.031	0.617	0.209	0.0778	0.215		0.194	0.804124	0.159794	1.07732	1.10825
	25	M	#354	E 8.5		0.95	0.0034	0.0825	0	0.686	0.0048	0.228	0		0.0965	0.0352332	0	0.0497409	0
	1	F	#352	E 10.5		0.863	0.0435	0.182	0.059	0.653	0.0401	0.161	0.0395		0.0565	0.769912	1.04425	0.709735	0.699115
	2	F	#364	E 10.5		0.94	0.0171	0.235	0.0167	0.628	0.0207	0.128	0.0007		0.0338	0.505917	0.494083	0.612426	0.0207101
	3	F	#367	E 10.5		0.977	0.28	0.426	0.314	0.415	0.24	0.415	0.294		0.0138	20.2899	22.7536	17.3913	21.3043
	8	M	#360	E 10.5		0.934	0.0481	0.262	0.0015	0.629	0.0653	0.105	0.0645		0.032	1.50312	0.046875	2.04062	2.01562
	9	M	#355	E 10.5		0.918	0.0682	0.287	0.0013	0.594	0.0916	0.112	0.118		0.207	0.329469	0.00628019	0.442512	0.570048
	Cdh5CreERT2::tdTomato 4-OHT E8.5/E10.5
						PB									Donor BM cells	Normalization on LSK
	Mouse number	Sex	Donor	Inj 4-OHT		CD45.2	TdTomato+ CD45.2	Myeloid	TdTomato+ myeloid	B cells	TdTomato+ B cells	T cells	TdTomato+ T cells		TdTomato+ LSK+	% TdTomato+ CD45.2 on TdTomato+ LSK	% TdTomato+ Myeloid on TdTomato+ LSK	% TdTomato+ B cells on TdTomato+ LSK	% TdTomato+ T cells on TdTomato+ LSK
	14	F	#2A	E8.5		0.93	0.616	0.28	0.934	0.513	0.532	0.187	0.367		0.637	0.967033	1.46625	0.835165	0.576138
	16	F	#2B	E8.5		0.937	0.937	0.176	0.943	0.67	0.649	0.143	0.444		0.545	1.71927	1.73028	1.19083	0.814679
	20	M	#1	E8.5		0.877	0.302	0.581	0.245	0.277	0.409	0.127	0.323		0.309	0.977346	0.79288	1.32362	1.04531
	22	M	#3B	E8.5		0.904	0.838	0.131	0.996	0.688	0.84	0.164	0.694		0.826	1.01453	1.20581	1.01695	0.840194
	23	M	#3A	E8.5		0.914	0.784	0.146	0.867	0.688	0.782	0.146	0.705		0.813	0.96433	1.06642	0.96187	0.867159
	13	F	#8	E10.5		0.931	0.613	0.156	0.914	0.64	0.578	0.191	0.483		0.485	1.26392	1.88454	1.19175	0.995876
	15	F	#6	E10.5		0.884	0.803	0.137	0.996	0.666	0.791	0.186	0.698		0.947	0.847941	1.05174	0.835269	0.737064
	18	F	#9	E10.5		0.946	0.142	0.175	0.381	0.586	0.0857	0.221	0.102		0.157	0.904459	2.42675	0.54586	0.649682
	19	M	#5	E10.5		0.916	0.511	0.204	0.37	0.624	0.555	0.154	0.507		0.876	0.583333	0.422374	0.633562	0.578767
	21	M	#10	E10.5		0.889	0.405	0.211	0.45	0.603	0.394	0.168	0.385		0.255	1.58824	1.76471	1.5451	1.5098
	26	M	#7	E10.5		0.928	0.396	0.248	0.588	0.544	0.271	0.197	0.5		0.517	0.765957	1.13733	0.524178	0.967118
	4° bleeding - 16 weeks - Final analysis
	Cdh5CreERT2::EYFP 4-OHT E8.5/E10.5
						PB									Donor BM cells	Normalization on LSK
	Mouse number	Sex	Donor	Inj 4-OHT		CD45.2	EYFP+ CD45.2	Myeloid	EYFP+ myeloid	B cells	EYFP+ B cells	T cells	EYFP+ T cells		EYFP+ LSK	% EYFP+ CD45.2 on EYFP+ LSK	% EYFP+ Myeloid on EYFP+ LSK	% EYFP+ B cells on EYFP+ LSK	% EYFP+ T cells on EYFP+ LSK
	4	F	#357	E 8.5		0.921	0.0568	0.188	0.0648	0.561	0.0689	0.233	0.0229		0.405	0.140247	0.16	0.170123	0.0565432
	5	F	#358	E 8.5		0.951	0.035	0.187	0	0.532	0.0482	0.268	0.032		0.148	0.236486	0	0.325676	0.216216
	6	F	#366	E 8.5		0.923	0.00068	0.162	0	0.594	0.0011	0.226	0.00023		0.0536	0.0126866	0	0.0205224	0.00429104
	12	M	#356	E 8.5		0.932	0.153	0.245	0.0348	0.614	0.19	0.121	0.192		0.194	0.78866	0.179381	0.979381	0.989691
	25	M	#354	E 8.5		0.959	0.0028	0.191	0.00036	0.645	0.004	0.16	0		0.0965	0.0290155	0.00373057	0.0414508	0
	1	F	#352	E 10.5		0.929	0.0473	0.116	0.0758	0.708	0.0484	0.159	0.021		0.0565	0.837168	1.34159	0.856637	0.371681
	2	F	#364	E 10.5		0.949	0.0123	0.18	0.0029	0.624	0.0186	0.171	0		0.0338	0.363905	0.0857988	0.550296	0
	3	F	#367	E 10.5		0.979	0.335	0.234	0.289	0.531	0.323	0.213	0.414		0.0138	24.2754	20.942	23.4058	30
	8	M	#360	E 10.5		0.943	0.0316	0.211	0.00059	0.55	0.0473	0.17	0.0289		0.032	0.9875	0.0184375	1.47813	0.903125
	9	M	#355	E 10.5		0.933	0.0347	0.381	0.00037	0.422	0.0627	0.165	0.0435		0.207	0.167633	0.00178744	0.302899	0.210145
						BM									Donor BM cells	Normalization on LSK					BM LSK										Donor BM cells				Normalization on donor cells
	Mouse number	Sex	Donor	Inj 4-OHT		CD45.2	EYFP+ CD45.2	Myeloid	EYFP+ myeloid	B cells	EYFP+ B cells	T cells	EYFP+ T cells		EYFP+ LSK	% EYFP+ CD45.2 on EYFP+ LSK	% EYFP+ Myeloid on EYFP+ LSK	% EYFP+ B cells on EYFP+ LSK	% EYFP+ T cells on EYFP+ LSK		CD45.2 on live Lin-	Kit+ Sca1-	LSK	CD150- CD48+ (MPPs)	HSCs	EYFP+ Kit+ Sca1-	EYFP+ LSK	EYFP+ CD150- CD48+ (MPPs)	EYFP+ HSCs		EYFP+ HSCs	EYFP+ MPPS	EYFP+ LSK	EYFP+ Kit+ Sca1-	% EYFP+ HSCs on EYFP+ HSCs	% EYFP+ MPPS on EYFP+ MPPs	% EYFP+ LSK on EYFP+ LSK	% EYFP+ Kit+ Sca1- on EYFP+ Kit+ Sca1-
	4	F	#357	E 8.5		0.929	0.0254	0.697	0.0177	0.198	0.0413	0.0287	0.0586		0.405	0.062716	0.0437037	0.101975	0.144691		0.93	0.552	0.0284	0.917	0.004	0.0266	0.0251	0.026	0		0.0769	0.422	0.405	0.316	0	0.0616114	0.0619753	0.0841772
	5	F	#358	E 8.5		0.96	0.0091	0.739	0.00042	0.155	0.022	0.0339	0.0934		0.148	0.0614865	0.00283784	0.148649	0.631081		0.952	0.483	0.0224	0.926	0.0035	0	0.0104	0.0112	0		0.0556	0.149	0.148	0.125	0	0.0751678	0.0702703	0
	6	F	#366	E 8.5		0.894	0.0015	0.77	3.52e-06	0.121	0.00067	0.0254	0.0193		0.0536	0.0279851	6.56716e-05	0.0125	0.360075		0.904	0.575	0.0205	0.917	0.0053	0	0	0	0		0.222	0.0523	0.0536	0.0442	0	0	0	0
	12	M	#356	E 8.5		0.925	0.043	0.811	0.0215	0.121	0.159	0.0065	0.27		0.194	0.221649	0.110825	0.819588	1.39175		0.924	0.59	0.0447	0.881	0.0182	0.0245	0.0372	0.0362	0		0	0.197	0.194	0.221	\	0.183756	0.191753	0.11086
	25	M	#354	E 8.5		0.97	0.00087	0.691	0.00011	0.24	0.0019	0.0195	0.0066		0.0965	0.00901554	0.0011399	0.0196891	0.0683938		0.968	0.538	0.039	0.872	0.0137	0	0.0342	0.0353	0		0.0455	0.0981	0.0965	0.0547	0	0.359837	0.354404	0
	1	F	#352	E 10.5		0.89	0.143	0.624	0.177	0.291	0.0755	0.0236	0.0573		0.0565	2.53097	3.13274	1.33628	1.01416		0.873	0.537	0.0344	0.917	0.0014	0.195	0.129	0.131	0		0	0.0575	0.0565	0.0856	\	2.27826	2.28319	2.27804
	2	F	#364	E 10.5		0.972	0.0116	0.759	0.008	0.146	0.0291	0.0226	0.0089		0.0338	0.343195	0.236686	0.860947	0.263314		0.963	0.547	0.0206	0.931	0.0072	0.0082	0.0109	0.0097	0.25		0.0606	0.0343	0.0338	0.0407	4.12541	0.282799	0.322485	0.201474
	3	F	#367	E 10.5		0.981	0.279	0.717	0.24	0.195	0.42	0.0202	0.395		0.0138	20.2174	17.3913	30.4348	28.6232		0.966	0.563	0.0469	0.938	0.0074	0.233	0.276	0.279	0.111		0.222	0.006	0.0138	0.0148	0.5	46.5	20	15.7432
	8	M	#360	E 10.5		0.973	0.0061	0.842	0.00023	0.0819	0.0384	0.0146	0.107		0.032	0.190625	0.0071875	1.2	3.34375		0.966	0.594	0.0266	0.888	0.0145	0	0	0	0		0.0357	0.0308	0.032	0.0281	0	0	0	0
	9	M	#355	E 10.5		0.96	0.0036	0.877	0.00012	0.06	0.0274	0.0063	0.177		0.207	0.0173913	0.00057971	0.132367	0.855072		0.962	0.609	0.0667	0.963	0.0017	0	0.0026	0.0022	0.25		0.167	0.207	0.207	0.202	1.49701	0.010628	0.0125604	0
	Cdh5CreERT2::tdTomato 4-OHT E8.5/E10.5
						PB									Donor BM cells	Normalization on LSK
	Mouse number	Sex	Donor	Inj 4-OHT		CD45.2	TdTomato+ CD45.2	Myeloid	TdTomato+ myeloid	B cells	TdTomato+ B cells	T cells	TdTomato+ T cells		TdTomato+ LSK+	% TdTomato+ CD45.2 on TdTomato+ LSK	% TdTomato+ Myeloid on TdTomato+ LSK	% TdTomato+ B cells on TdTomato+ LSK	% TdTomato+ T cells on TdTomato+ LSK
	14	F	#2A	E8.5		0.957	0.526	0.229	0.96	0.598	0.416	0.16	0.314		0.637	0.825746	1.50706	0.653061	0.492936
	16	F	#2B	E8.5		0.972	0.71	0.154	0.961	0.77	0.669	0.0679	0.615		0.545	1.30275	1.7633	1.22752	1.12844
	20	M	#1	E8.5		0.918	0.29	0.301	0.163	0.451	0.326	0.204	0.393		0.309	0.938511	0.527508	1.05502	1.27184
	22	M	#3B	E8.5		0.886	0.74	0.0762	0.98	0.753	0.701	0.163	0.798		0.826	0.895884	1.18644	0.848668	0.966102
	23	M	#3A	E8.5		0.94	0.754	0.131	0.885	0.674	0.709	0.178	0.812		0.813	0.927429	1.08856	0.872079	0.99877
	13	F	#8	E10.5		0.954	0.656	0.162	0.915	0.624	0.558	0.175	0.745		0.485	1.35258	1.8866	1.15052	1.53608
	15	F	#6	E10.5		0.913	0.724	0.118	0.993	0.718	0.659	0.146	0.805		0.947	0.76452	1.04857	0.695882	0.850053
	18	F	#9	E10.5		0.98	0.0964	0.0944	0.528	0.747	0.0449	0.135	0.0729		0.157	0.614013	3.36306	0.285987	0.464331
	19	M	#5	E10.5		0.939	0.361	0.201	0.304	0.651	0.369	0.128	0.396		0.876	0.4121	0.347032	0.421233	0.452055
	21	M	#10	E10.5		0.917	0.459	0.195	0.612	0.617	0.373	0.172	0.581		0.255	1.8	2.4	1.46275	2.27843
	26	M	#7	E10.5		0.933	0.413	0.281	0.514	0.419	0.212	0.287	0.608		0.517	0.798839	0.994197	0.410058	1.17602
						BM									Donor BM cells	Normalization on LSK					BM LSK										Donor BM cells				Normalization on donor cells
	Mouse number	Sex	Donor	Inj 4-OHT		CD45.2	TdTomato+ CD45.2	Myeloid	TdTomato+ myeloid	B cells	TdTomato+ B cells	T cells	TdTomato+ T cells		TdTomato+ LSK+	% TdTomato+ CD45.2 on TdTomato+ LSK	% TdTomato+ Myeloid on TdTomato+ LSK	% TdTomato+ B cells on TdTomato+ LSK	% TdTomato+ T cells on TdTomato+ LSK		CD45.2 on live Lin-	Kit+ Sca1-	LSK	CD150- CD48+ (MPPs)	HSCs	TdTomato+ Kit+ Sca1-	TdTomato+ LSK	TdTomato+ CD150- CD48+ (MPPs)	TdTomato+ HSCs		TdTomato+ HSCs	TdTomato+ MPPs	TdTomato+ LSK+	TdTomato+ Kit+ Sca1-	% TdTomato+ HSCs on TdTomato+ HSCs	% TdTomato+ MPPs on TdTomato+ MPPs	% TdTomato+ LSK on TdTomato+ LSK	% TdTomato+ Kit+ Sca1- on TdTomato+ Kit+ Sca1-
	14	F	#2A	E8.5		0.967	0.814	0.725	0.919	0.173	0.438	0.0267	0.431		0.637	1.27786	1.4427	0.687598	0.676609		0.895	0.338	0.0107	0.74	0.0055	0.832	0.746	0.724	0		0.214	0.634	0.637	0.711	0	1.14196	1.17111	1.17018
	16	F	#2B	E8.5		0.965	0.872	0.63	0.986	0.296	0.64	0.0136	0.586		0.545	1.6	1.80917	1.17431	1.07523		0.927	0.319	0.0121	0.781	0.0072	0.974	0.91	0.927	0		0.562	0.538	0.545	0.526	0	1.72305	1.66972	1.85171
	20	M	#1	E8.5		0.927	0.109	0.886	0.0938	0.0609	0.259	0.0091	0.42		0.309	0.352751	0.30356	0.838188	1.35922		0.909	0.363	0.0222	0.909	0.0119	0.0588	0.0813	0.0764	0		0	0.302	0.309	0.343	\	0.25298	0.263107	0.171429
	22	M	#3B	E8.5		0.699	0.871	0.459	0.995	0.418	0.724	0.0699	0.883		0.826	1.05448	1.2046	0.876513	1.06901		0.581	0.221	0.014	0.552	0.179	0.621	0.69	0.988	0		0.705	0.825	0.826	0.811	0	1.19758	0.835351	0.765721
	23	M	#3A	E8.5		0.966	0.829	0.739	0.853	0.171	0.703	0.0167	0.884		0.813	1.01968	1.0492	0.864699	1.08733		0.942	0.267	0.0059	0.688	0.0927	0.746	0.761	0.809	0		0.375	0.841	0.813	0.809	0	0.96195	0.936039	0.922126
	13	F	#8	E10.5		0.967	0.792	0.688	0.85	0.202	0.599	0.028	0.716		0.485	1.63299	1.75258	1.23505	1.47629		0.919	0.284	0.0112	0.765	0.0346	0.692	0.658	0.653	0		0.684	0.449	0.485	0.578	0	1.45434	1.3567	1.19723
	15	F	#6	E10.5		0.705	0.908	0.591	0.999	0.305	0.735	0.0321	0.859		0.947	0.958817	1.05491	0.776135	0.907075		0.592	0.285	0.0088	0.769	0.0577	0.744	0.827	0.85	0.333		0.667	0.954	0.947	0.921	0.49925	0.890985	0.873284	0.807818
	18	F	#9	E10.5		0.97	0.186	0.551	0.272	0.331	0.0398	0.0353	0.105		0.157	1.18471	1.73248	0.253503	0.66879		0.943	0.3	0.0126	0.876	0.0131	0.168	0.118	0.097	0		0	0.152	0.157	0.16	\	0.638158	0.751592	1.05
	19	M	#5	E10.5		0.906	0.325	0.774	0.329	0.146	0.285	0.0151	0.503		0.876	0.371005	0.375571	0.325342	0.574201		0.891	0.542	0.0173	0.799	0.0078	0.207	0.208	0.166	0		0.861	0.879	0.876	0.87	0	0.188851	0.237443	0.237931
	21	M	#10	E10.5		0.939	0.428	0.761	0.438	0.152	0.362	0.0218	0.579		0.255	1.67843	1.71765	1.41961	2.27059		0.925	0.523	0.0191	0.601	0.0033	0.359	0.335	0.311	0.333		0.244	0.25	0.255	0.236	1.36475	1.244	1.31373	1.52119
	26	M	#7	E10.5		0.834	0.586	0.753	0.67	0.138	0.197	0.0485	0.548		0.517	1.13346	1.29594	0.381044	1.05996		0.437	0.288	0.029	0.7	0.148	0.356	0.183	0.197	0.0233		0.429	0.511	0.517	0.502	0.0543124	0.385519	0.353965	0.709163
