# Supplementary material for: Fetal-restricted hematopoietic progenitors arise from hemogenic endothelium in vitelline and umbilical arteries
Source: Nat Cardiovasc Res. 2026 Apr 8;5(4):308–27. doi: 10.1038/s44161-026-00793-8 (PMC13095662; doi:10.1038/s44161-026-00793-8)
Supplement: Supplementary file 4 — Statistical source data. [file 44161_2026_793_MOESM4_ESM.xlsx]

## Sheet: Figure 1C
Fig. 1C E11.5 AGM		% of labelling
		4-OHT E7.5
	Progenitors	7.85	14	1.97	29.3	25.1	16.2	42.6	14.4	62	39.4	27.1	26.1	32.5	27.7	5.34
	Type I pre-HSC	5.97	9.09	0	5.88	11.1	14.3	19.2	6.9	53.3	15.6	0	0	20	12.8	0
	Type II pre-HSC	5.6	6.8	2.29	26.3	20	19.1	38.7	9.14	49.4	31.6	15.1	16.2	30	25.2	3.33
		4-OHT E8.5
	Progenitors	88.6	87.3	98.2	95	94	83.4	85.8	74.9	79.9	78.5	88.9	82.4	88.5	81	77.5	93.1	94.8	88.2	81.6	82.4	66.7	88.6	82.2
	Type I pre-HSC	37.5	33.3	41.7	50	37.5	50	28.6	33.3	50	57.1	33.3				17.6	64.7	50	64.7	33.3			41.7	60
	Type II pre-HSC	68.4	40	77.8	37.5	74.2	69.8	30	51.2	50	40.5	81.2				28.9	75.9	80	55.9	77.8			41.9	58.8
		4-OHT E10.5
	Progenitors	1.6	1.68	2.07	4.91	3.82	8.52	4.48	7.76	10.8	4.21	7.46	5.41
	Type I pre-HSC	18.2	40	25	91.7	100	100	40	71.4	100	100	25	28.9
	Type II pre-HSC	25.9	33.3	24.1	43.1	48.8	57.1	37.1	39.4	64.6	42.3	42.3	31.3

## Sheet: Figure 1D
Fig. 1D E11.5 YS+VU		% of labelling
		4-OHT E7.5
	Progenitors	5.57	12.7	4.33	13.1	26.1	1.54	23.9	19.1	11.4	26.3	22.6	22.4	17.4	46.8	21.8
	Type I pre-HSC	0	0	0	12.5	14.3	3.57	14.3	3.7	16.7	3.45	22.9	8.33	11.1
	Type II pre-HSC	4.93	1.22	3.92	17.2	12.2	15.5	11	1.16	25.4	15.5	19.7	11	17
		4-OHT E8.5
	Progenitors	98	92.3	100	90.9	63.8	78.7	61.3	90.6	71.5	86.3	64.2	68.1	73.3	77.1
	Type I pre-HSC	78.6			100	100	0	100	100	0	50	50
	Type II pre-HSC	79.6	71.4	66.7	80.8	78.9	55	53.8	56	47.3	55.4	39.4
		4-OHT E10.5
	Progenitors	3.45	5.99	4.23	14.6	12.2	7.72	19.6	19.5	7.05	11.3	18.8	14.7
	Type I pre-HSC				33.3	100	80	100	100	73.3	50	100	50
	Type II pre-HSC		0	23.5	27.5	33.3	58.5	58.6	58.3	55	69.8	39.3	38.5

## Sheet: Figure 1F
Fig. 1F E14.5 FL HSC		% of labelling
	4-OHT E7.5	4-OHT E8.5	4-OHT E10.5
	0	12.1	93.8
	15.8	4.35	60
	45.5	0	100
	14.3	0	88.9
	29.4	77.6	86.7
	7.14	47.5	100
	0	90.3	84.2
	0	93.8	87.5
	0	88.4	72.2
	9.09	86.8	98.3
	9.09	87.5	35
	7.41	73.2	83.3
	0	59.3	50
	0	71.3	81.8
		76.3	72.2
		12.2	47.6
		16
		79.3
		36.9
		40
		49.5
		27.5
		80.3
		62.5
		65.8
		75

## Sheet: Figure 1G
Fig. 1G E16.5 FL HSC		% of labelling
	4-OHT E7.5	4-OHT E8.5	4-OHT E10.5
	0	73.2	57.1
	0.9	41.7	44.8
	1.65	11.9	42.9
	1.14	11.7	40
	3.85	14.8	31.6
	2.08	23.1	24.1
	0	15.8	72.7
	1.12	10.2	54.9
	7.5	43.1	65
	2.94	24.7	61.1
	7.81	15.6	68.4
	4.55	10.2	50
	0	28.8	57.1
		16.7	71.4
		37.4	71.4
		10.7	45.5
		34.4
		16.2

## Sheet: Figure 1H
Fig. 1H Adult BM HSC		% of labelling
	4-OHT E7.5	4-OHT E8.5	4-OHT E10.5
	0	15.4	17.5
	0	7.14	34.5
	6.98	7.29	27.1
	3.28	12.5	40.9
	3.85	0.82	44.4
		3.97	50
		3.76	40.5
		5.22	40
		0	30
		33.3	43.3
		21.4	42.9
		21.4	51.6
		0	40

## Sheet: Figure 2A
Fig. 2A E16.5 FL	% of labelling
		4-OHT E7.5
	B cells	10.5	13.1	9.41	7.58	9.32	11.9	9.63	12.8	9.86	11.4	8.52	7.83	7.7	11	10.9	5.19	12.4	7.64
	Myeloid	3.75	7.53	2.51	2.3	1.65	3.62	2.91	4.99	8.62	3.27	7.28	6.78	7.64	6.27	7.98	7.91	3.64	8.05	5.82	2.32
	Macrophages	40.1	37	42.9	25.1	34.4	37.3	41.9	43.1	21.1	19.5	25.2	24.7	32.6	23.9	36.7	35.8	23.9	31.6	37.6	21.6
	CD45+	6.02	8.56	4.99	3.81	4.05	6	4.61	7.41	9.23	4.23	9.17	8.18	9.68	7.16	9.56	10	4.94	9.55	7.97	2.8
		4-OHT E8.5
	B cells	65.9	36.3	71.6	75.9	61	68.5	80.3	57.8	42.1	63.2	50.6	56.7	80.8	70.9	70.4	75.7	76.3	67.6	71.4	91.6	86.8	81.8	82.5
	Myeloid	70.2	35.4	74.6	80.8	68.8	74.3	89.4	53.5	45.5	66.3	53.5	57.5	83.4	73	74.1	77.2	78.5	69.9	69.6	93.4	87.6	82.9	83.7
	Macrophages	49.7	30.2	52.9	51.1	42.9	47.2	50.4	46.5	72.1	79.3	77.1	76.2	88	87.4	80.3	83.3	82.9	84.4	80	56.1	50.2	47.4	56
	CD45+	67.5	34.8	72.7	77.5	64.9	71.2	84.9	54.4	45.7	65.1	53.6	59.3	82.8	73.6	73.5	76.5	77.9	69.7	70.5	90.3	84.9	79.9	81.5
		4-OHT E10.5
	B Cells	16.1	25.3	36.7	21.1	44	39.3	20.8	34.5
	Myeloid	19.7	27.3	44.5	23.8	50.6	42.5	22.4	36.7
	Macrophages	5.69	4.55	7.51	6.08	10.2	9.98	7.14	9.39
	CD45+	19.7	25.5	41	23.5	48.7	41.8	23.1	35.6

## Sheet: Figure 2B
Fig. 2B E16.5 Thymus	% of labelling
		4-OHT E7.5
	CD3+ (γδ)	1.63	0	0	1.67	24.5	13.6	28.2	14.7	34.4	20.5	5.77	38.7	22.9
	Kit+ CD44+ (ETPs)	0.53	0.39	0.34	0.22	13.7	2.17	11.8	5.5	29.8	10.5	35.6	26.2	13.1
	DN1	0.51	1	0.92	0.17	10.9	0.86	10.1	4.09	23	9.42	50.4	22.3	11.1
	DN2	0.53	0.15	0.16	0.13	14.1	2.35	11.9	5.73	30.5	10.6	33.4	27	13.1
	DN3	2.13	1.19	0.49	0.22	19.1	8.4	28.3	12.6	31.3	16.5	12.1	39.2	21
	DN4	0.65	0.14	0.22	0.76	6.39	6.56	23.1	8.5	28.2	7.87	11.3	23.9	15.3
	CD4+ CD8+ (DP)	0	0	0	0	25.4	15.2	33.8	18.8	37.5	17	1.85	40.9	29.2
		4-OHT E8.5
	CD3+ (γδ)	92.8	66.7	37.4	31.3	32.9	42.4	60.2	44.5	56.4	52.5	82.3	47.7	72.5	52	70.4	77	63	66.9
	Kit+ CD44+ (ETPs)	87.2	42	37.4	36.1	27.3	35.7	36.3	37.2	44.4	40.1	74.3	20.9	59.4	30.9	56	60.1	52.7	42.3
	DN1	89.5	40	31.1	37.1	29.4	31.6	28.6	25.1	28.5	34.4	68	21.4	53	23.8	51.4	54.6	44.1	27.6
	DN2	86.6	42.9	41.2	36	26.5	36.7	39	39.5	48.5	41.2	76	20.9	60.7	31.9	57.1	61.3	54.3	45
	DN3	89.1	56.2	41.1	32	31.7	37.3	50.4	42.8	54.5	50.8	83.2	41.6	71.5	46.7	66.5	73.5	69.8	61.3
	DN4	25.5	55.8	30.7	30.8	27.3	34.4	40.8	32.8	48.2	44.8	78.5	34.4	58.8	35.7	57.7	62.4	58.7	54.5
	CD4+ CD8+ (DP)	91.8	73	49.1	39.1	18	39.4	65.7	51.1	67.8	52.1	84.7	61.7	77.5	64	73.8	84.3	75.9	71.9
		4-OHT E10.5
	CD3+ (γδ)	55.8	29.8	20.7	30.8	5.77	1.88	12.7	20	3.03	7.2	4.77	3.65	4.99	5	20.8	6.36
	Kit+ CD44+ (ETPs)	61.5	43.3	20.8	50.8	10.6	3.53	41.4	40.1	27.8	45.1	31.4	32.6	28	42.9	19.5	30.7
	DN1	60.6	49	24	54.6	18	3.01	60.3	46.8	49.2	51.9	54.2	54.9	47.1	68.3	14.7	53.4
	DN2	61.1	42.2	20.1	50.5	7.71	3.43	38.6	39	25.2	44.6	28.4	28	25.2	38.3	19.9	27.5
	DN3	60.6	38.1	23	37.8	21.8	11	25.5	30.9	12.1	18.8	10.5	9.37	11.5	15.5	25.4	14.3
	DN4	29.2	10.9	19.4	34.1	20.1	9.42	15.2	20.8	8.53	10.3	9.82	6.97	10.2	11.1	24.9	9.79
	CD4+ CD8+ (DP)	60.5	24.5	23.1	40.5	28	89.7	7.14	17.1	2.25	4.83	2.58	1.69	2.55	2.32	26.6	1.42

## Sheet: Figure 2C
Fig. 2C Adult peripheral blood	% of labelling
		4-OHT E7.5
	B cells	0	0	0.12	0	1.3	0.056	0.22	1.28	3.06	12.7	9.99	10.5
	Myeloid	0.15	0.1	0.26	0.29	0.97	0.51	0.24	1.66	4.36	15.3	10.2	13.7
	T cells	0	0	0	0	0.95	0	0.17	1.12	3.24	15.5	9.7	9.68
	CD45+	0.04	0.031	0.12	0.11	1.25	0.1	0.22	1.64	4.01	15.8	11.5	12.7
		4-OHT E8.5
	B cells	3.62	1.91	1.87	6.47	0.27	3.28	0.24	1.38	46.1	29.3	79.6	28.5	45.2
	Myeloid	27.8	13.3	9.79	29.2	1.8	7.67	3.61	10.2	51.7	33.7	86.4	41.2	53.9
	T cells	25.2	12.5	10.7	30.5	2.79	12.9	2.84	12.1	52.4	34.3	83.6	31.5	43.2
	CD45+	24.9	11.4	8.26	27.2	2.04	9.61	2.71	9.79	52.1	34.7	84.7	32.6	50.6
		4-OHT E10.5
	B cells	29.6	31.1	30.5	64.2	68.5	76.3	57.2	59.3	86.2	68.6	57.3	58.3	73.6
	Myeloid	34.7	37.3	38.3	66.2	73.5	75.1	62.3	68.5	89.5	73.4	67.1	69.8	80.6
	T cells	27.9	24.3	25.3	59.3	63.5	75.7	52.6	63.7	78.9	70.5	59.1	54.6	70.9
	CD45+	31.5	32.3	32	61.7	70.1	75.5	55.1	61.7	85.1	69.1	59.6	58.9	72.7

## Sheet: Figure 2D
Fig. 2D Longitudinal labeling of B. T and myeloid cells
B cells		4-OHT E7.5																				4-OHT E8.5																								4-OHT E10.5
	E16.5 FL	12.6	10.5	13.1	9.41	7.58	9.32	11.9	9.63	12.8	9.86	11.4	8.52	7.83	7.7	11	10.9	5.19	12.4	7.64		65.9	36.3	71.6	75.9	61	68.5	80.3	57.8	42.1	63.2	50.6	56.7	80.8	70.9	70.4	75.7	76.3	67.6	76.3	91.6	86.8	81.8	82.5		16.1	25.3	36.7	21.1
	21 days PB	0	0.01	0.019	0	0	0	0	1.62	3.85	15.3	10.2	10.2									21.7	10.7	8.63	23.8	2.18	10.3	3.16	11.3	93.4	79.1	17.6	73	37.7	23.3	35.7										5.6	8.45	8.18	49.2
	Adult PB	0	0	0.12	0	1.3	0.056	0.22	1.28	3.06	12.7	9.99	10.5									3.62	1.91	1.87	6.47	0.27	3.28	0.24	1.38	46.1	29.3	79.6	28.5	45.2												29.6	31.1	30.5	64.2
Myeloid cells		4-OHT E7.5																						4-OHT E8.5																								4-OHT E10.5
	E16.5 FL	3.94	3.75	7.53	2.51	2.3	1.65	3.62	2.91	4.99	8.62	3.27	7.28	6.78	7.64	6.27	7.98	7.91	3.64	8.05	5.82	2.32		70.2	35.4	74.6	80.8	68.8	74.3	89.4	53.5	45.5	66.3	53.5	57.5	83.4	73	74.1	77.2	78.5	69.9	69.6	93.4	87.6	82.9	83.7		19.7	27.3
	21 days PB	0.03	0.13	0.32	0.3	0.78	0.1	0.53	2.73	4.35	19.1	10.7	14.1											26.9	11.8	12	26.4	3.06	11	4.01	13.9	91.7	80.1	30.6	83.1	53.8	36.5	51.5										35.5	35.2
	Adult PB	0.15	0.1	0.26	0.29	0.97	0.51	0.24	1.66	4.36	15.3	10.2	13.7											27.8	13.3	9.79	29.2	1.8	7.67	3.61	10.2	51.7	33.7	86.4	41.2	53.9												34.7	37.3
CD45+ cells		4-OHT E7.5																						4-OHT E8.5																								4-OHT E10.5
	E16.5 FL	6.62	6.02	8.56	4.99	3.81	4.05	6	4.61	7.41	9.23	4.23	9.17	8.18	9.68	7.16	9.56	10	4.94	9.55	7.97	2.8		67.5	34.8	72.7	77.5	64.9	71.2	84.9	54.4	45.7	65.1	53.6	59.3	82.8	73.6	73.5	76.5	77.9	69.7	70.5	90.3	84.9	79.9	81.5		19.7	25.5
	21 days PB	0.016	0.081	0.12	0.23	0.66	0.094	0.39	2.09	4.23	17.3	10.8	11.9											23.8	12.3	10.1	27.3	4.02	11.6	4.07	13.9	94.9	94.2	30.9	82.9	53.7	36.9	49.2										29.9	27.8
	Adult PB	0.04	0.031	0.12	0.11	1.25	0.1	0.22	1.64	4.01	15.8	11.5	12.7											24.9	11.4	8.26	27.2	2.04	9.61	2.71	9.79	52.1	34.7	84.7	32.6	50.6												31.5	32.3
[truncated: 11 more columns]

## Sheet: Figure 3B
Fig 3B: E9.5 caudal part (vitelline artery)	% of labeling of Kit+ cluster cells
		4OHT E7.5	4OHT E8.5
		13.44	62.26
		28.33	77.78
		8.20	74.07
			42.46
			40.66

[truncated: 16 more sheets: Figure 3D, Figure 3F, Figure 3G, Figure 4B, Figure 4E, Figure 4D, Figure 4F, Figure 5C, Figure 7B, Figure 7C, Figure 7D, Figure 8B, Figure 8C, Figure 8D, Figure 8E, Figure 8F]
