# Supplementary material for: Fetal-restricted hematopoietic progenitors arise from hemogenic endothelium in vitelline and umbilical arteries
Source: Nat Cardiovasc Res. 2026 Apr 8;5(4):308–27. doi: 10.1038/s44161-026-00793-8 (PMC13095662; doi:10.1038/s44161-026-00793-8)
Supplement: Supplementary file 5 — Statistical source data. [file 44161_2026_793_MOESM5_ESM.xlsx]

## Sheet: Extended data figure 1C
Extended data figure 1C: YS EMPs	% of labeling
	E9.5			E10.5
	4-OHT E7.5	4-OHT E8.5		4-OHT E7.5	4-OHT E8.5
	100	43.8		93.7	87.5
	72.5	71.3		72.4	92.6
	100	37.1		95.4	92
	100	36		90.5	97.9
	100	40		89.8	95.7
	100	100		90.5	93.2
	100	95.5		95.5	97.6
	100	100		90.9	95.9
	95.1	88.4		72.1	92.5
	69.3	100		85.7	92.9
	82.2	98.9			91.3
	38.1	100			100
	99.1	97.4
	87.8	97.3
	81.5	97.8
	79.6	97.4
	74.3	100
	72.3	100
	87.1	100
		91
		98.3
		100
		100

## Sheet: Extended data figure 1E
Extended data figure 1E E9.5 YS	% of labeling of Kit+ cluster cells
	4-OHT E7.5	4-OHT E8.5
	75.10	61.9
	49.29	94.44
	87.62
	71.48

## Sheet: Extended data figure S1G
Extended data figure 1G: brain microglia		% of labeling
		E16.5 brain microglia
	4-OHT E7.5	74.3	63.3	61.3	56.5	31.9	19.5	44.2	63.9
	4-OHT E8.5	83	95.7	94.1	97.5	91.9	93.7	94.1	95.2
	4-OHT E10.5	7.45	4.53	3.9	4.77	4.39	5.25	5.94	4.71
		Adult brain microglia
	4-OHT E7.5	61.1	66.2	53.1	52.2	61.3	73.9	91.4	83.2	85.9	84.8	86.1	93.5
	4-OHT E8.5	83.9	70.5	79.6	59.7	80.7	75.2	93.1	76.8	81.7	84.6	81.1	45.6	72.4	78.3	62.6
	4OHT E10.5	0.74	0.51	0.15	0.61	0.27	2.56	0.73	0.74	0.59	2.04	0.39	0.62	2.16

## Sheet: Extended data figure 2B
Extended data figure 2B E10.5 AGM and YS	% of labeling
AGM		4-OHT E7.5				4-OHT E8.5
	LMPs	23.9	37	62.8	41.4	37.5	58	48.6
	pre-HSC typeI	36.8	0	19.2	0	24.6	40	33.3
YS+VU		4-OHT E7.5				4-OHT E8.5
	LMPs	33.1	46.7	74.9	51.9	98.7	98.4	83.6
	pre-HSC typeI	31.3	25.3	37.2	43	83.3	96.9	70.0

## Sheet: Extended data figure 2D
Extended data figure 2D: E11.5 FL LMPs	% of labeling
	4OHT E7.5	4OHT E8.5
	8.51	44.5
	15.7	17.0
	12.3	34.4
	15.8	19.4
		18.2
		22.2
		23.1
		52.9

## Sheet: Extended data figure 2E
Fig 2E: E11.5 FL CD45+ Kit+ cells	% of labeling
	4OHT E7.5	4OHT E8.5
	36.4	58.5
	36.4	48.8
	29.6	56.5
	19.8	58
		49.3
		40.2
		36.2
		73.1

## Sheet: Extended data figure 2F
Extended data figure 2F: E11.5
		VU													YS
	Progenitors	100	83.3	75	100	75	97.1	80	67.4	75	100	85.7	84.2	66.7	88.4	92.1	70.1	87.5	96.9	91.9	87.7	77.5	60	86	94.9	81.8	100	88.9
	Type I pre-HSC	100	100	42.9	50	100	38.5	100	33.3	50	20				100	66.7	50	89.9	100	50	100	50	57.1
	Type II pre-HSC	87.5	62.5	75	85.7	100	50	100	76.9	90.9	33.3				87.5	81.5	51.1	80.3	85	60.9	76.2	87.5	75

## Sheet: Extended data figure 2G
Extended data figure 2G: Comparison between R26tdTomato and R26zsGreen recombination in E14.5 FL HSCs
		4-OHT E8.5																	4-OHT E10.5
	zsGreen	79.3	36.9	40	49.5	27.5	80.3	62.5	65.8	75									98.3	35	83.3	50	81.8	72.2	47.6
	tdTomato	12.1	4.4	0	0	77.6	47.5	90.3	93.8	88.4	86.8	87.5	73.2	59.3	71.3	76.3	12.2	16	93.8	60	100	88.9	86.7	100	84.2	87.5	72.2

## Sheet: Extended data figure 2H
Extended data figure 2H: E14.5 FL LSK	% of labeling
		4-OHT E7.5	4-OHT E8.5	4-OHT E10.5
		1.68	15.8	87.2
		10.1	8.79	75.9
		35.1	8.4	84.4
		14.9	10.2	89.8
		41.1	81.2	86.3
		22.3	94.7	94.3
		13.5	86	90.1
		8.4	69.2	80.6
		13.3	94.6	80.8
		11.4	91.7	94.7
		17.1	90.7	25.6
		11.1	81.4	81.8
		21.3	65.6	59.7
		14.5	72.4	84
			80.1	49.7
			28.1	27.1
			41.4
			64
			38.9
			36.2
			54.2
			31.8
			77.2
			55.1
			70.8
			62.2

## Sheet: Extended data figure 2I
Extended data figure 2I: E16.5 FL LSK	% of labeling
		4-OHT E7.5	4-OHT E8.5	4-OHT E10.5
		0.37	79.4	60.2
		0.16	35.9	44.8
		1.42	17.2	50.7
		0.56	18.7	47.4
		5.93	13.9	31.2
		3.27	20.9	22
		1.03	17.4	74.5
		5.74	21.6	56.3
		7.87	54	47.7
		4.61	20.9	57.9
		8.33	23	55
		11.4	13.2	42.2
		3.43	28.5	49.5
			34.6	56.4
			38.8	48.5
			14.9	46.2
			37
			20.6

[truncated: 16 more sheets: Extended data figure 2J, Extended data figure 2K, Extended data figure 2L, Extended data figure 2M, Extended data figure 3C, Extended data figure 4A, Extended data figure 4B, Extended data figure 4E, Extended data figure 4G , Extended data figure 4H, Extended data figure 5D, Extended data figure 6B, Extended data figure 6D, Extended data figure 10C, Extended data figure 10D, Extended data figure 10F]
